# Supplementary material for: A YAP/TAZ-CD54 axis is required for CXCR2−CD44− tumor-specific neutrophils to suppress gastric cancer
Source: Protein Cell. 2022 Oct 26;14(7):515–33. doi: 10.1093/procel/pwac045 (PMC10305741; doi:10.1093/procel/pwac045)
Supplement: pwac045_suppl_Supplementary_Tables [file pwac045_suppl_supplementary_tables.xlsx]

## Sheet: Table S1
Table S1. Summary of quality control cutoffs for scRNA-seq analysis
	Ly6G+Samples from mice after GC-loaded mice (n=3)					CD45+Samples from mice after GC-loaded mice (n=3)		Human samples
	BM (10 d)	SP (10 d)	PB (10 d)	GC (10 d)	GC (3 d)	GC (WT)	GC (YAPKO)	GC	Blood	Adjacent
Total cell number	5524	4712	3822	8160	6413	5795	5063	8410	5981	8932
Qualified cell number	5510	4703	3714	8142	6331	5582	4795	6852	5635	8498
min genes/cell	1181.5	1050.33	1851.16	802.349	750.228	1524.65	1843.66	1316.72	101	104
max genes/cell	7536	4042	8101	7891	4090	7434	7216	10684	4778	4779
min UMI/cell	7293.51	5432.75	8233.55	4158.05	3040.94	6900.03	7249.48	4856.87	403	384
max UMI/cell	111969	26555	110086	103932	26265	75615	63014	221612	35335	108212
max mito UMI%	96.3	91.8	76.7	97.1	94.5	95.9	90	99.1	29.5	29.7
max nUMI/nGene	14.8579	6.56977	13.5892	13.171	6.42176	10.1715	8.73254	20.7424	7.39535	22.6432

## Sheet: Table S2
Table S2. Signature genes (top 20 DEGs) of each Ly6G+ cell population
Cluster	Gene symbol	avg_logFC	p_val_adj
preNeu1	Ifit3	2.39933	0
preNeu1	Ifit1	2.28317	0
preNeu1	Ifit3b	2.25592	0
preNeu1	Rsad2	2.20524	0
preNeu1	Ly6c2	2.19817	0
preNeu1	Isg20	2.19416	0
preNeu1	Isg15	2.17232	0
preNeu1	Slfn4	2.15825	0
preNeu1	Cmpk2	2.14286	0
preNeu1	Ifi47	2.13289	0
preNeu1	Fcgr4	2.11822	0
preNeu1	Ifitm3	2.11323	0
preNeu1	Itgb3	2.10595	0
preNeu1	Ifi204	2.10206	0
preNeu1	Gsn	2.09816	0
preNeu1	Clec2d	2.09385	0
preNeu1	Rtp4	2.06108	0
preNeu1	Irf7	2.02886	0
preNeu1	Cd63	2.02785	0
preNeu1	Irgm1	2.00563	0
preNeu2	Oasl2	2.00125	0
preNeu2	Herc6	1.88949	0
preNeu2	Gm13822	1.88604	0
preNeu2	Zbp1	1.87219	0
preNeu2	Ran	1.86891	0
preNeu2	Trim30a	1.86772	0
preNeu2	Itgb3	1.86028	0
preNeu2	Ddx60	1.85714	0
preNeu2	Samhd1	1.84839	0
preNeu2	Hdc	1.83352	0
preNeu2	Trim30c	1.82723	0
preNeu2	Chmp4b	1.82015	0
preNeu2	Irg1	1.81424	0
preNeu2	Srgn	1.79355	3.85731e-305
preNeu2	Il18	1.76631	6.88568e-299
preNeu2	Parp14	1.76288	2.82446e-298
preNeu2	mt-Co1	1.75043	1.11176e-296
preNeu2	Entpd1	1.75022	3.73145e-296
preNeu2	Plaur	1.74843	9.05161e-290
preNeu2	Ly6c2	1.74375	1.6257e-289
immNeu	Ptp4a1	1.71937	2.34211e-288
immNeu	Vps37b	1.71569	3.99025e-288
immNeu	Ngb	1.68682	4.91964e-284
immNeu	Mapk6	1.68457	5.40713e-280
immNeu	Socs1	1.68246	1.36649e-277
immNeu	Olr1	1.67624	5.88424e-275
immNeu	Rsrc2	1.67425	9.24756e-273
immNeu	Gm20186	1.66336	5.10237e-268
immNeu	Batf	1.6529	1.28658e-265
immNeu	Klf2	1.64236	1.62871e-264
immNeu	Tmem33	1.63534	2.07071e-264
immNeu	Timp2	1.63159	6.1347e-263
immNeu	Rbm7	1.61482	1.41471e-262
immNeu	Csf3	1.60169	1.31231e-256
immNeu	Spp1	1.58965	1.86674e-253
immNeu	Lrg1	1.53196	1.18442e-252
immNeu	S100a11	1.51207	2.07756e-251
immNeu	S100a9	1.51033	2.14926e-251
immNeu	Cpeb4	1.50766	1.50265e-250
immNeu	Lmnb1	1.49756	2.01372e-249
mNeu	Hdc	1.44847	2.73056e-245
mNeu	Il1r2	1.4373	1.01158e-244
mNeu	S100a8	1.39486	1.59101e-242
mNeu	Cxcr2	1.93567	2.09417e-241
mNeu	Csf3r	1.90222	7.11722e-240
mNeu	Tpd52	1.69497	2.09278e-239
mNeu	Srgn	1.81289	2.59478e-228
mNeu	Mmp8	1.49639	4.90296e-227
mNeu	Mmp9	1.37513	1.71446e-226
mNeu	Plaur	1.73668	4.20639e-226
mNeu	Cd177	1.38036	2.06275e-224
mNeu	Entpd1	1.53499	2.5677e-222
mNeu	Gk	1.4568	4.11361e-222
mNeu	Il1b	1.86283	8.94035e-222
mNeu	Cd300ld	1.59733	3.7981e-220
mNeu	Gna13	1.59916	6.5532e-220
mNeu	Ccl3	1.36894	1.53056e-219
mNeu	Efhd2	1.42905	3.00039e-219
mNeu	Lrrfip2	1.78594	1.47842e-216
mNeu	B2m	1.88765	6.48338e-215
tsNeu1	Ccl4	1.77472	1.56873e-214
tsNeu1	Cstb	1.5399	3.97885e-214
tsNeu1	Cd14	1.72568	5.36009e-214
tsNeu1	Cd63	1.67925	2.84927e-210
tsNeu1	Txn1	1.47938	1.35038e-209
tsNeu1	F10	1.50653	4.1995e-209
tsNeu1	Bri3	1.79371	4.50821e-208
tsNeu1	201005h15rik	1.82628	4.53413e-208
tsNeu1	Rsad2	1.81158	5.45855e-208
tsNeu1	Ifit2	1.86664	6.02829e-208
tsNeu1	Isg20	1.81887	4.97477e-207
tsNeu1	Isg15	1.76094	2.21647e-205
tsNeu1	Slfn4	1.79577	1.82344e-204
tsNeu1	Bnip3	1.6922	1.14565e-203
tsNeu1	Tmem189	1.74725	4.75988e-201
tsNeu1	Prdx5	1.64314	2.25053e-198
tsNeu1	Sqstm1	1.44722	6.26759e-198
tsNeu1	Ier3	1.66559	1.47258e-197
tsNeu1	Ninj1	1.76858	1.55993e-197
tsNeu1	Tiparp	1.96659	1.3793e-196
tsNeu2	Rsad2	1.71538	1.42476e-196
tsNeu2	Cd14	1.2602	1.92829e-196
tsNeu2	Ptgs2	1.26172	3.87471e-191
tsNeu2	Rab9	1.65235	8.28333e-190
tsNeu2	Isg15	1.48069	1.00437e-189
tsNeu2	Atf3	1.42857	3.57417e-187
tsNeu2	Tgif1	1.64327	5.25157e-187
tsNeu2	Traf1	1.5774	1.42068e-185
tsNeu2	Tra2a	1.69576	1.55014e-183
tsNeu2	Batf	1.43819	3.07326e-183
tsNeu2	Ldha	1.55961	5.91118e-182
tsNeu2	Arid5b	1.7673	4.44257e-181
tsNeu2	Cdk5r1	1.71706	4.71379e-178
tsNeu2	Ctsz	1.74598	4.25935e-175
tsNeu2	201005h15rik	1.75645	1.89093e-170
tsNeu2	Irf7	1.31722	2.61254e-170
tsNeu2	Ctsc	1.71772	1.22936e-168
tsNeu2	Fnip2	1.56112	9.41034e-168
tsNeu2	Cd63	1.82911	1.96398e-167
tsNeu2	H3f3a	1.6149	5.36731e-167
tsNeu3	CD274	1.33543	1.9702e-166
tsNeu3	Il18	1.62351	1.59024e-160
tsNeu3	Sp140	1.56164	7.84882e-160
tsNeu3	Icam1	1.72619	8.88225e-160
tsNeu3	Egr1	1.76384	1.57828e-159
tsNeu3	Lamp1	1.82379	3.96455e-159
tsNeu3	Ifitm3	1.72705	9.58395e-159
tsNeu3	Smpdl3a	1.72251	1.95049e-156
tsNeu3	Jun	1.65346	1.41708e-154
tsNeu3	Ctsc	1.32961	3.30215e-153
tsNeu3	Ccl6	1.59211	5.54644e-153
tsNeu3	Plgrkt	1.76084	9.73828e-153
tsNeu3	Atp6v0e	1.50328	1.20877e-151
tsNeu3	Eif5	1.54274	4.29102e-151
tsNeu3	Bri3	1.55063	2.64377e-148
tsNeu3	Tnfrsf1b	1.75892	3.05939e-147
tsNeu3	Ccl3	1.90542	3.81456e-147
tsNeu3	Hba-a1	1.70659	7.6459e-146
tsNeu3	Lrrfip2	1.41522	1.15912e-145
tsNeu3	Rps29	1.63921	4.86118e-145
tsNeu4	Rps28	1.53201	9.93241e-145
tsNeu4	Rpl12	1.64623	1.25922e-144
tsNeu4	Ctsz	1.46447	3.04511e-144
tsNeu4	Ccl5	1.69415	5.94503e-144
tsNeu4	Ccrl2	1.6336	1.24125e-143
tsNeu4	Slc31a1	1.6839	1.796e-143
tsNeu4	Icam1	1.64485	9.02108e-143
tsNeu4	Zeb2	1.7284	3.81771e-142
tsNeu4	Cpeb4	1.41713	5.77031e-142
tsNeu4	Odc1	1.65352	8.41748e-142
tsNeu4	Pwp1	1.55388	7.39379e-140
tsNeu4	Bnip3	1.72173	9.51454e-140
tsNeu4	Gdf15	1.66987	1.61201e-139
tsNeu4	Nfkbib	1.47051	1.76349e-139
tsNeu4	Prdx5	1.71537	5.41334e-138
tsNeu4	Mif	1.68192	9.19986e-138
tsNeu4	Tnip1	1.64374	4.03501e-137
tsNeu4	Lamp1	1.67552	1.39746e-136
tsNeu4	Rhov	1.48907	3.20503e-136
tsNeu4	Gde1	1.6898	3.69729e-136
tsNeu4	Pgam1	1.48032	1.50476e-135
sNeu	Elane	1.67183	1.91617e-135
sNeu	Pwp1	1.65736	6.29168e-131
sNeu	Lgals3	1.58885	7.70526e-131
sNeu	Rpl15	1.61547	1.60211e-129
sNeu	Zeb2	1.58648	2.39359e-127
sNeu	Slc43a3	1.27343	3.17325e-126
sNeu	Ptma	1.54928	2.33574e-125
sNeu	Rab9	1.60116	9.24674e-124
sNeu	Ubap1	1.6242	2.60619e-123
sNeu	Prtn3	1.46415	4.54228e-123
sNeu	Cd177	1.62758	6.14564e-123
sNeu	Tspo	1.61694	8.22005e-123
sNeu	Idh1	1.50753	7.55238e-122
sNeu	Pld4	1.65656	2.07609e-121
sNeu	Vcan	1.38603	2.73045e-120
sNeu	Prdx1	1.37636	7.371e-118
sNeu	Rps29	1.64758	4.31974e-117
sNeu	Lrp1	1.509	1.192e-116
sNeu	Abcd2	1.70551	1.40385e-116
sNeu	Cyp27a1	1.67223	2.98094e-116
sNeu	Ms4a6c	1.51292	3.12113e-115

## Sheet: Table S3
Table S3. Gene lists used to calculate neutrophil scores
Primary granules (Cowland and Borregaard, 2016)	Hexa	Prss57	Prtn3	Ctsg	Elane	Mpo	Ctsc	Prdx1
Secondary granules (Cowland and Borregaard, 2016)	Lyz2	Lcn2	Cyba	Cybb	Ncf1	Ncf4	Ltf	Camp
Teriary granules (Cowland and Borregaard, 2016)	Ceacam1	Mmp8	Mmp9	Itgam	Slc11a1	Cd63	Mme	Itgam	Fut4	Fcgr3	Cr2	Cybb	Mmp25	Slc11a2	Fpr1	Scamp1	Vamp2	Stxbp4	Cd93	Cr1l
Neutrophil Maturation (Xie et al. 2020)	Amica1	Anxa2	Arg2	Asprv1	Btg1	Ccl6	Ccr1	Cd300ld	Cebpb	Clec4d	Clec4e	Ctsd	Cxcl2	Cxcr2	Cyp4f18	Dusp1	Fpr1	Fth1	Ftl1	Fxyd5	Gda	Gm5483	Grina	Hacd4	Ifi27l2a	Ifitm1	Il1b	Il1f9	Junb	Map1lc3b	Mmp8	Mmp9	Msrb1	Mxd1	Prr13	Rdh12	Retnlg	S100a11	S100a6	Sat1	Selplg	Slc16a3	Slc7a11	Slpi	Stfa2l1	Stk17b	Timp2	Tmcc1	Ypel3
Neutrophil Aging (Casanova-Acebes et al., 2013; Uhl et al., 2016; Zhang et al., 2015)	Sell	Itgam	Itga4	Cxcr4	Cxcr2	Cd47	Cd24a	Tlr4	Icam1	Itgax
Positive regulation of apoptotic process (GO:0043065)	Eef1e1	Prkci	Sfpq	Rps7	Nfkbid	Nlrp2	Optn	Dkkl1	Dlc1	Acvr1c	Adipoq	Dnaja3	Nupr1	Becn1	Acin1	Robo1	Il20ra	Pak2	Bmf	P2rx7	Cideb	Tnfrsf12a	Fgfr3	Ccar2	Tnfrsf1a	Tnfrsf22	Cdk19	Bok	Wnt11	E2f1	Ddx20	Gadd45g	Prelid1	Bbc3	Rbm5	Ube2m	Ccl12	Tnfrsf1b	Ripk1	Pparg	Clip3	Fis1	Phlda3	Wdr35	Ptpn2	Pip5kl1	Bace1	Mybl2	Pik3cd
ROS production (GO:1903409)	Cyba	Cybb	Cyp1a1	Cyp1a2	Cyp1b1	Ddah1	Duox1	Duox2	Gbf1	Hsp90aa1	Mpo	Ncf1	Nos1	Nos2	Nos3	P2rx4	Rora	Slc7a2	Sod1	Sod2	Spr
Chemotaxis (GO:0030593)	C5ar1	Ccl1	Ccl11	Ccl12	Ccl17	Ccl19	Ccl2	Ccl20	Ccl21a	Ccl21b	Ccl21c	Ccl22	Ccl24	Ccl25	Ccl26	Ccl3	Ccl4	Ccl5	Ccl6	Ccl7	Ccl8	Ccl9	Cklf	Csf3r	Cx3cl1	Cxadr	Cxcl1	Cxcl10	Cxcl13	Cxcl15	Cxcl2	Cxcl3	Cxcl5	Cxcl9	Cxcr1	Cxcr2	Edn3	Fcer1g	Fcgr3	Gbf1	Gm2564	Ifng	Il17b	Il1b	Il1f10	Il1rn	Itga1	Itga9	Itgam
Phagocytosis (GO:0006911)	Abca1	Adgrb1	Aif1	Arhgap12	Arhgap25	Becn1	Bin2	Cdc42	Clcn3	Elmo1	Fcer1g	Fcgr1	Fcgr3	Gsn	Gulp1	Igll1	Itgam	Itgb2	Marco	Megf10	Mfge8	Msr1	Myh9	Rac1	Rac3	Rhobtb1	Rhobtb2	Sh3bp1	Sirpa	Thbs1	Trem2	Treml4	Vamp7	Xkr4	Xkr6	Xkr7	Xkr8	Xkr9
[truncated: 579 more columns]

## Sheet: Table S4
Table S4. YAP target genes in neutrophils
YAP_ChIPseq#1	YAP_ChIPseq#2	YAP_ChIPseq1_2_Overlap	YAP_ChIP_EP_Overlap
AACS	A2M	ABCB5	TMEFF2
ABAT	A4GALT	ABCC2	PLCB4
ABCA4	AAAS	ABCG1	UHRF1
ABCB4	AARS1	ABR	BIRC5
ABCB5	AARS2	ACAN	DLC1
ABCC1	AASDHPPT	ACOT11	HIC2
ABCC2	AATF	ACOT7	LRP8
ABCG1	AATK	ACOXL	BANP
ABCG8	ABCA11P	ACTN2	RAD18
ABHD12	ABCA7	ACTR3C	TRIP13
ABHD6	ABCA8	ACYP2	COL4A2
ABI3BP	ABCB1	ADAM12	MCPH1
ABLIM2	ABCB5	ADAM9	NUSAP1
ABR	ABCB9	ADAMTS14	CDH4
ACAD10	ABCC10	ADAMTS17	EXT1
ACAN	ABCC2	ADAMTS2	LIFR
ACOT11	ABCC4	ADAMTS3	RASAL2
ACOT7	ABCC5	ADAP1	TPD52
ACOXL	ABCC8	ADARB2	DOCK5
ACSF3	ABCC9	ADCK5	OSBP2
ACTN2	ABCD2	ADGRB3	TEAD1
ACTR3C	ABCF1	ADGRD1	FRAS1
ACVR1	ABCF2	ADGRV1	PXDN
ACYP2	ABCF3	ADIG	EHD1
ADAM12	ABCG1	ADPRHL1	ACOT7
ADAM23	ABCG2	AFAP1	SGCD
ADAM32	ABHD11	AFF2	PRSS23
ADAM9	ABHD16A	AGBL1	ITGB5
ADAMTS14	ABHD17A	AGBL4	NRCAM
ADAMTS17	ABHD17C	AGGF1	EHD4
ADAMTS2	ABHD18	AGMO	NR3C2
ADAMTS3	ABHD2	AGPAT4	GNAQ
ADAMTS7	ABITRAM	AHI1	AKT3
ADAMTS7P1	ABL1	AKT3
ADAMTS9	ABL2	ALDH16A1
ADAMTSL1	ABO	ALDH3B2
ADAP1	ABR	ALG12
ADARB2	ACACA	ALK
ADCK1	ACACB	ANK2
ADCK5	ACAD9	ANKHD1
ADCY8	ACAN	ANKRD11
ADD2	ACAP2	ANKRD29
ADGRB3	ACAT2	ANKRD30BL
ADGRD1	ACD	ANKRD36
ADGRE5	ACER2	ANKRD36BP2
ADGRL3	ACER3	ANKRD36C
ADGRV1	ACIN1	ANKS1B
ADIG	ACO2	ANO1
ADPRHL1	ACOT11	ANO2
AFAP1	ACOT7	ANXA2
AFF2	ACOX3	AOPEP
AGAP2	ACOXL	AP2A2
AGBL1	ACSM3	AP3S2
AGBL3	ACTB	APBA1
AGBL4	ACTG1P20	APBA2
AGGF1	ACTL8	APLP2
AGK	ACTN2	ARHGAP19
AGMO	ACTN4	ARHGAP20
AGPAT3	ACTR1A	ARHGAP21
AGPAT4	ACTR3B	ARHGAP23
AGT	ACTR3C	ARHGAP24
AHI1	ACTR5	ARHGAP39
AHNAK	ACVR2A	ARHGEF10
AHRR	ACYP2	ARHGEF10L
AIPL1	ADA	ARHGEF18
AKAP1	ADAD1	ARHGEF37
AKAP6	ADAL	ARHGEF4
AKAP7	ADAM12	ARL13A
AKR1A1	ADAM19	ARL17A
AKR1C1	ADAM8	ARL17B
AKT3	ADAM9	ARNT2
ALDH16A1	ADAMTS10	ASAP2
ALDH3B2	ADAMTS12	ASB18
ALG12	ADAMTS14	ASIC2
ALK	ADAMTS17	ASIP
ALLC	ADAMTS19	ASTN2
ALX4	ADAMTS2	ATG10
AMBRA1	ADAMTS3	ATP10A
AMER1	ADAMTS4	ATP11A
AMOTL1	ADAMTS6	ATP2B2
ANK2	ADAMTS8	ATP9B
ANKFN1	ADAMTSL3	ATRNL1
ANKHD1	ADAP1	B3GALT1
ANKRD11	ADARB1	B3GNTL1
ANKRD20A5P	ADARB2	B4GALNT3
ANKRD20A8P	ADAT1	BABAM2
ANKRD26P3	ADAT2	BAGE2
ANKRD28	ADCK5	BANP
ANKRD29	ADCY1	BBS7
ANKRD30BL	ADCY2	BIRC5
ANKRD30BP2	ADCY3	BLACE
ANKRD36	ADCYAP1R1	BMP8B
ANKRD36BP2	ADGRB3	BMPER
ANKRD36C	ADGRD1	BMPR1B
ANKS1B	ADGRF3	BMS1P22
ANO1	ADGRG1	BNIP3L
ANO10	ADGRG3	BORCS5
ANO2	ADGRG6	BRD3
ANO3	ADGRL2	BRF1
ANO4	ADGRV1	BRINP1
ANTXR1	ADIG	BRSK2
ANXA2	ADIPOR2	BTNL9
ANXA8L1	ADK	C10orf90
AOPEP	ADNP	C11orf49
AP2A2	ADNP2	C12orf40
AP3S2	ADO	C13orf46
APBA1	ADORA2A	C17orf67
APBA2	ADPGK	C1orf159
APLP2	ADPRHL1	C1QTNF12
APP	ADPRS	C1QTNF3
AQP7P3	ADRB2	C2CD2
ARAP3	AFAP1	C2CD4C
ARFGEF1	AFAP1L2	C7orf50
ARHGAP10	AFDN	CA10
ARHGAP19	AFF2	CAB39L
ARHGAP20	AFF3	CACNA1B
ARHGAP21	AFF4	CACNA1C
ARHGAP23	AFG3L1P	CACNA1E
ARHGAP24	AFG3L2	CACNA2D3
ARHGAP32	AFMID	CACNG7
ARHGAP35	AFP	CADPS
ARHGAP39	AFTPH	CADPS2
ARHGAP40	AGAP1	CAMK1D
ARHGAP44	AGAP12P	CAMKMT
ARHGEF10	AGBL1	CAMSAP1
ARHGEF10L	AGBL4	CAMTA1
ARHGEF18	AGBL5	CANX
ARHGEF28	AGGF1	CAPN11
ARHGEF34P	AGMO	CAPN5
ARHGEF35	AGO1	CAPN8
ARHGEF37	AGO2	CAPZB
ARHGEF4	AGO3	CARD19
ARHGEF5	AGPAT1	CARM1
ARL13A	AGPAT4	CASC15
ARL17A	AGPAT5	CASP8
ARL17B	AGPS	CASTOR2
ARL8A	AGR2	CATSPERE
ARMC9	AGRP	CBFA2T3
ARNT2	AGTPBP1	CBLC
ARSI	AGXT	CBWD5
ART1	AHCTF1	CBWD6
ARVCF	AHCYL1	CCBE1
ASAH2	AHCYL2	CCDC126
ASAP2	AHI1	CCDC127
ASB18	AHSA1	CCDC170
ASB2	AIF1L	CCDC171
ASIC2	AIM2	CCDC178
ASIC5	AIMP2	CCDC200
ASIP	AIP	CCDC26
ASMT	AJAP1	CCDC3
ASTN2	AK3	CCDC63
ATE1	AK8	CCDC7
ATF7IP2	AK9	CCDC85C
ATG10	AKAP8	CCNY
ATIC	AKAP8L	CCSER1
ATP10A	AKIRIN1	CCSER2
ATP11A	AKNA	CD14
ATP11AUN	AKT1S1	CD38
ATP2B2	AKT2	CDC27P10
ATP6AP1L	AKT3	CDC27P11
ATP6V1C2	AKTIP	CDC27P9
ATP8B4	ALAD	CDC42BPA
ATP8B5P	ALCAM	CDC45
ATP9B	ALDH16A1	CDH10
ATRNL1	ALDH2	CDH11
AUH	ALDH3B1	CDH13
B3GALT1	ALDH3B2	CDH18
B3GALT5	ALDH6A1	CDH23
B3GAT2	ALG11	CDH4
B3GNTL1	ALG12	CDH8
B4GALNT3	ALG1L	CDK5RAP2
BABAM2	ALG2	CDON
BAGE2	ALG9	CELF2
BAHCC1	ALK	CELF4
BANK1	ALKBH2	CELSR1
BANP	ALKBH5	CEP135
BBS7	ALKBH6	CEP72
BBS9	ALKBH7	CEP89
BCAR3	ALMS1	CERCAM
BCL2	ALPK2	CFAP46
BEAN1	ALS2	CFAP52
BICC1	ALYREF	CFAP61
BID	AMD1	CFAP74
BIRC5	AMDHD1	CFAP77
BLACE	AMDHD2	CHCHD3
BMP8B	AMN1	CHFR
BMPER	AMPD2	CHL1
BMPR1B	AMPD3	CHRM2
BMPR2	AMZ1	CHSY1
BMS1P1	AMZ2	CLDN16
BMS1P2	AMZ2P1	CLIC4
BMS1P22	ANAPC10	CLIC6
BMS1P23	ANAPC11	CLPTM1L
BMX	ANAPC15	CLSTN2
BNIP3L	ANAPC16	CLUL1
BORCS5	ANAPC1P2	CMIP
BRD3	ANAPC1P4	CNBD1
BRF1	ANAPC2	CNTN4
BRINP1	ANK2	CNTNAP2
BRINP3	ANKAR	CNTNAP5
BRSK2	ANKHD1	COL22A1
BTNL9	ANKLE2	COL23A1
C10orf126	ANKRA2	COL24A1
C10orf90	ANKRD10	COL4A2
C11orf49	ANKRD11	COL5A1
C12orf40	ANKRD12	COL6A2
C12orf56	ANKRD17	CPLX2
C13orf46	ANKRD18CP	CPT1A
C17orf67	ANKRD20A1	CREBBP
C1orf131	ANKRD20A3P	CRHR2
C1orf159	ANKRD26P1	CRLF2
C1orf94	ANKRD29	CROCC2
C1QTNF12	ANKRD30B	CRPPA
C1QTNF3	ANKRD30BL	CRYAA2
C2CD2	ANKRD34C	CSF2RA
C2CD4C	ANKRD36	CSGALNACT1
C4orf19	ANKRD36BP2	CSMD1
C5orf58	ANKRD36C	CSMD2
C7orf50	ANKRD37	CSMD3
C9orf129	ANKRD44	CSNK1D
CA10	ANKRD45	CSRNP3
CAB39L	ANKRD55	CTBP2
CABCOCO1	ANKS1A	CTNNA1
CACNA1B	ANKS1B	CTNNA2
CACNA1C	ANO1	CTNNA3
CACNA1E	ANO2	CTNND2
CACNA1H	ANO9	CTSS
CACNA2D1	ANP32E	CUL4A
CACNA2D3	ANTXRL	CUX1
CACNG7	ANXA2	CYP4F2
CADPS	ANXA7	CYP4F24P
CADPS2	AOAH	CYP7B1
CALN1	AOPEP	CYRIA
CAMK1D	AP1AR	DAB1
CAMKMT	AP1B1	DAB2IP
CAMSAP1	AP1G1	DACH1
CAMTA1	AP1M1	DANT1
CANX	AP1S2	DANT2
CAPN11	AP2A1	DBET
CAPN5	AP2A2	DCBLD2
CAPN8	AP2B1	DCC
CAPZB	AP3B1	DCDC2C
CARD11	AP3D1	DCHS2
CARD14	AP3M1	DCLK1
CARD19	AP3M2	DEAF1
CARM1	AP3S2	DEFB124
CASC15	AP4B1	DENND5A
CASP8	AP4S1	DIP2C
CASR	AP5S1	DISP3
CASTOR2	AP5Z1	DLC1
CATSPERE	APAF1	DLEC1
CBFA2T3	APBA1	DLEU1
CBLC	APBA2	DLG2
CBWD5	APBA3	DLG4
CBWD6	APBB1	DLGAP2
CCBE1	APBB2	DMD
CCDC120	APBB3	DNAAF4
CCDC122	APEH	DNAH10
CCDC126	APEX1	DNAH12
CCDC127	APLF	DNAJC13
CCDC150	APLP2	DNAJC25
CCDC170	APMAP	DNER
CCDC171	APOC1	DNM1P41
CCDC178	APOE	DOCK1
CCDC183	APOF	DOCK2
CCDC192	APOM	DOCK3
CCDC197	APTX	DOCK4
CCDC200	AQP4	DOCK5
CCDC26	AQP9	DPP10
CCDC3	ARAF	DPP6
CCDC6	ARAP1	DRD4
CCDC63	AREL1	DSCAM
CCDC7	ARF1	DSCAML1
CCDC71	ARF4	DUSP22
CCDC85C	ARFGAP2	DUSP5P1
CCNY	ARFGEF2	DUXAP10
CCSER1	ARFIP1	DUXAP8
CCSER2	ARFIP2	DUXAP9
CD14	ARG2	DYM
CD2AP	ARHGAP11A	DYNC2I1
CD38	ARHGAP15	DYSF
CDC27P10	ARHGAP19	ECPAS
CDC27P11	ARHGAP20	EDAR
CDC27P9	ARHGAP21	EFCAB2
CDC42BPA	ARHGAP22	EGFR
CDC45	ARHGAP23	EHD1
CDH10	ARHGAP24	EHD4
CDH11	ARHGAP26	EHMT1
CDH13	ARHGAP27	EIF3C
CDH18	ARHGAP30	EIF3H
CDH2	ARHGAP39	EIF4G3
CDH23	ARHGAP8	EIF6
CDH4	ARHGDIA	EIPR1
CDH8	ARHGEF10	ELF5
CDK5RAP2	ARHGEF10L	ELL
CDON	ARHGEF12	EML1
CELF2	ARHGEF18	EPHA5
CELF4	ARHGEF3	EPHB1
CELSR1	ARHGEF37	ERC1
CEP112	ARHGEF39	ERC2
CEP135	ARHGEF4	ERICH1
CEP170B	ARHGEF7	ESPNL
CEP72	ARID4A	ESR1
CEP89	ARID4B	EXD3
CERCAM	ARIH1	EXOC2
CERT1	ARIH2	EXOC6
CFAP20DC	ARIH2OS	EXT1
CFAP251	ARL10	EYS
CFAP299	ARL13A	F13A1
CFAP46	ARL13B	F7
CFAP52	ARL15	FAHD2CP
CFAP61	ARL17A	FAM118A
CFAP74	ARL17B	FAM120B
CFAP77	ARL5B	FAM135B
CHCHD3	ARL6IP1	FAM157A
CHD1L	ARL6IP6	FAM157C
CHFR	ARMC1	FAM178B
CHL1	ARMC2	FAM182A
CHN2	ARMC3	FAM186B
CHRDL1	ARMCX4	FAM189A1
CHRM2	ARMCX6	FAM197Y4
CHST15	ARMH1	FAM197Y5
CHSY1	ARMH4	FAM20C
CLCA4	ARMT1	FAM230A
CLCN5	ARNT	FAM230B
CLDN16	ARNT2	FAM230D
CLDN18	ARNTL2	FAM230E
CLIC4	ARPC1B	FAM230F
CLIC6	ARPC4	FAM230H
CLPTM1L	ARPC5L	FAM240C
CLSTN2	ARRB1	FAM27B
CLUL1	ARRDC1	FAM27C
CLYBL	ARRDC3	FAM27E4
CMIP	ARRDC5	FAM85B
CNBD1	ARSB	FAM87A
CNMD	ART3	FAM90A7P
CNTN3	ASAP1	FANK1
CNTN4	ASAP2	FARP2
CNTNAP2	ASB16	FARS2
CNTNAP3	ASB18	FBXL17
CNTNAP3B	ASCC1	FBXL7
CNTNAP5	ASF1B	FBXO11
COG7	ASH2L	FBXO34
COL18A1	ASIC2	FBXW10
COL22A1	ASIP	FER1L6
COL23A1	ASL	FGF12
COL24A1	ASMTL	FHIT
COL25A1	ASNS	FILIP1
COL4A2	ASPDH	FLJ40288
COL5A1	ASPHD2	FMN1
COL6A2	ASPSCR1	FOXN1
COL6A3	ASTN1	FRAS1
COMMD10	ASTN2	FRG1BP
CORO2B	ASXL2	FRG1EP
CPLX2	ATAD3A	FRG1FP
CPT1A	ATAD3B	FRG1HP
CR2	ATAD3C	FRG1JP
CRACR2A	ATAT1	FRMD4A
CRAT37	ATF1	FRMPD4
CREBBP	ATF2	FSTL4
CRHR2	ATF5	FSTL5
CRLF2	ATF6	FTCD
CROCC2	ATF6B	FYTTD1
CRPPA	ATF7	FZR1
CRTAC1	ATG10	GABRA5
CRTC1	ATG16L1	GABRB3
CRYAA2	ATG16L2	GABRG1
CRYL1	ATG2A	GAGE10
CSF2RA	ATG2B	GAGE12B
CSGALNACT1	ATG3	GAGE12C
CSH1	ATG5	GAGE12D
CSMD1	ATG7	GAGE12E
CSMD2	ATL2	GAGE12F
CSMD3	ATM	GAGE12G
CSNK1D	ATP10A	GAGE12H
CSRNP3	ATP10B	GAGE12J
CST2	ATP11A	GAGE13
CT45A10	ATP11B	GAGE2A
CT45A3	ATP13A1	GAK
CTAGE11P	ATP13A3	GALM
CTAGE6	ATP1A1	GALNT17
CTBP2	ATP2B1	GALNT18
CTDP1	ATP2B2	GALNT2
CTIF	ATP2B3	GALNT8
CTLA4	ATP2B4	GALNT9
CTNNA1	ATP2C1	GALNTL6
CTNNA2	ATP5F1B	GAS7
CTNNA3	ATP5F1D	GFPT2
CTNND2	ATP5MC1	GFRA2
CTSS	ATP5ME	GLI2
CTTNBP2	ATP6AP2	GLIS1
CUL4A	ATP6V0C	GLRX5
CUX1	ATP6V0D1	GMDS
CUX2	ATP6V1A	GNAL
CXCL13	ATP6V1D	GNAQ
CYFIP1	ATP6V1E1	GNG7
CYP21A2	ATP6V1G1	GOLGA3
CYP2B6	ATP7B	GOLGA8DP
CYP2C18	ATP8A1	GPC5
CYP4F2	ATP8A2	GPHN
CYP4F24P	ATP8B3	GPR35
CYP7B1	ATP9B	GREM2
CYRIA	ATPAF2	GRHL2
DAAM2	ATR	GRID1
DAB1	ATRAID	GRID2
DAB2IP	ATRIP	GRIK4
DACH1	ATRN	GRIN2A
DAGLA	ATRNL1	GRM4
DANT1	ATXN1L	GRM5
DANT2	ATXN2	GRM5P1
DBET	ATXN7	GRM7
DCBLD2	ATXN7L3	GRTP1
DCC	AURKA	GTF2IRD2B
DCDC1	AURKAIP1	GTPBP6
DCDC2C	AUTS2	GUCY2EP
DCHS2	AVL9	GUSBP1
DCLK1	AVPI1	GUSBP14
DCLK3	AXDND1	GUSBP15
DDX11L1	AXIN1	GUSBP16
DDX11L9	AXIN2	GUSBP17
DDX60L	AXL	GUSBP3
DEAF1	AZIN1	HACL1
DEF6	B2M	HCN1
DEFB124	B3GALNT2	HDAC4
DEFB4B	B3GALT1	HDAC9
DENND1A	B3GAT3	HECTD4
DENND5A	B3GNT2	HELZ2
DEPTOR	B3GNTL1	HERC2P3
DES	B4GALNT3	HFM1
DGCR2	B4GALT3	HIC2
DGKB	B4GAT1	HIGD1A
DHDH	B9D1	HIP1
DIP2C	B9D2	HIVEP3
DIS3L2	BABAM2	HMCN2
DISC1FP1	BACE2	HNF4G
DISP1	BACH1	HPSE2
DISP3	BACH2	HRNR
DLC1	BAD	HSF2BP
DLEC1	BAG1	HSPG2
DLEU1	BAG6	HTR1E
DLG2	BAGE2	HTR2C
DLG4	BAIAP2	HTR4
DLGAP2	BAIAP3	HTT
DMD	BANF1	HUWE1
DNAAF4	BANP	HYDIN
DNAAF5	BAP1	HYDIN2
DNAH10	BARD1	IFT140
DNAH12	BARX2	IL17RA
DNAH9	BAZ1A	IL1R2
DNAJC13	BAZ1B	IL1RAPL1
DNAJC15	BAZ2A	IL23R
DNAJC25	BBC3	IMMP2L
DNER	BBIP1	IMPA2
DNM1L	BBOF1	INPP5A
DNM1P41	BBS5	INTS9
DOCK1	BBS7	IPP
DOCK2	BBX	IQCA1
DOCK3	BCAR1	IQCM
DOCK4	BCAS3	IQSEC1
DOCK5	BCCIP	IQSEC3
DOK7	BCKDHA	ITFG1
DPF1	BCKDHB	ITGA9
DPH6	BCL10	ITGAV
DPP10	BCL11A	ITGB1BP1
DPP6	BCL2L11	ITGB5
DPT	BCL2L13	ITPR1
DRD4	BCL2L14	ITPR2
DSCAM	BCL3	JAG2
DSCAML1	BCL6	JAKMIP3
DST	BCL6B	KANK1
DUSP18	BCL7B	KATNAL2
DUSP22	BCLAF1	KAZN
DUSP5P1	BCLAF3	KBTBD11
DUX4	BCR	KBTBD13
DUXAP10	BCRP2	KCNAB1
DUXAP8	BDH1	KCNAB2
DUXAP9	BDP1	KCNH8
DYM	BEGAIN	KCNIP3
DYNC2I1	BEST1	KCNIP4
DYNLT5	BET1L	KCNJ6
DYSF	BFAR	KCNMA1
EBF4	BICD2	KCNMB2
ECHDC2	BICDL1	KCNN2
ECPAS	BICRAL	KCNQ2
EDAR	BIRC2	KDM3A
EFCAB2	BIRC5	KDM4B
EFCAB6	BISPR	KDM6A
EFL1	BLACE	KHDRBS2
EFR3B	BLNK	KIAA0232
EGFEM1P	BLOC1S2	KIAA0754
EGFR	BLOC1S3	KIAA1109
EGR-1	BLOC1S6	KIAA1217
EHBP1	BLVRB	KIAA1549
EHD1	BMF	KIAA1755
EHD4	BMP8A	KIAA1958
EHMT1	BMP8B	KIF16B
EIF3C	BMPER	KIF18B
EIF3H	BMPR1B	KIF25
EIF4EBP2	BMS1P17	KIF26B
EIF4G3	BMS1P22	KIF5C
EIF6	BNC2	KLHDC4
EIPR1	BNIP1	KLHL29
ELF1	BNIP2	KREMEN1
ELF5	BNIP3L	KREMEN2
ELL	BOLA2	KSR2
ELMOD1	BOLA2B	L3MBTL4
ELSPBP1	BORCS5	LAMA2
EMCN	BPHL	LARGE1
EML1	BPIFB1	LDLRAD4
ENOX2	BRAF	LEPR
ENPP1	BRCA1	LETM1
EP400	BRCA2	LGR5
EPB41L3	BRD2	LHFPL3
EPHA5	BRD3	LHPP
EPHB1	BRD9	LIFR
EPPK1	BRF1	LIMCH1
ERC1	BRI3	LONP1
ERC2	BRINP1	LPA
ERICH1	BRK1	LPAR6
ERMARD	BRMS1	LPCAT1
ESPN	BRPF1	LRBA
ESPNL	BRSK2	LRFN2
ESR1	BRWD1	LRP2
ESRRG	BSDC1	LRP8
EVC2	BSG	LRPAP1
EVI5	BST1	LRRC4C
EXD3	BST2	LRRFIP1
EXOC2	BTAF1	LY6L
EXOC6	BTBD19	LYRM4
EXOC6B	BTBD6	MACF1
EXT1	BTBD9	MACROD2
EYS	BTF3L4	MAD1L1
F13A1	BTG1	MADD
F7	BTG2	MAGI2
FAF1	BTN3A1	MAMDC2
FAHD2CP	BTNL9	MAML3
FAM102A	BUD23	MAN1A2
FAM118A	BUD31	MAN1B1
FAM118B	BYSL	MAP2
FAM120B	BZW1	MAP2K3
FAM135B	C10orf143	MAP4
FAM13A	C10orf90	MARCHF1
FAM153CP	C11orf1	MARK2
FAM157A	C11orf24	MAST2
FAM157C	C11orf49	MAST4
FAM167A	C11orf53	MB21D2
FAM171A1	C11orf54	MBD5
FAM178B	C11orf65	MCC
FAM181A	C11orf68	MCCC1
FAM182A	C11orf80	MCF2L
FAM186B	C12orf40	MCPH1
FAM189A1	C13orf46	MEGF6
FAM197Y2	C14orf119	METTL16
FAM197Y4	C15orf39	MGAT4C
FAM197Y5	C15orf40	MGC4859
FAM197Y6	C15orf65	MGMT
FAM197Y7	C16orf46	MGRN1
FAM197Y8	C16orf72	MIATNB
FAM20B	C16orf91	MICAL3
FAM20C	C16orf96	MIER2
FAM225A	C17orf107	MIGA1
FAM227A	C17orf49	MIPEPP3
FAM230A	C17orf67	MIR10396A
FAM230B	C19orf38	MIR10396B
FAM230C	C19orf47	MIR12136
FAM230D	C19orf53	MIR1268A
FAM230E	C19orf54	MIR2052HG
FAM230F	C19orf67	MIR2117HG
FAM230H	C1D	MIR3667HG
FAM240C	C1GALT1	MIR4300HG
FAM25BP	C1GALT1C1	MIR4465
FAM27B	C1orf116	MIR4477A
FAM27C	C1orf122	MIR4477B
FAM27E4	C1orf159	MIR4500HG
FAM3A	C1orf174	MIR4527HG
FAM41C	C1orf232	MIR4645
FAM53A	C1orf43	MIR5189
FAM83C	C1orf52	MIR570HG
FAM85B	C1orf74	MIR646HG
FAM87A	C1QTNF12	MIR6744
FAM90A7P	C1QTNF2	MIR8075
FAM95C	C1QTNF3	MITF
FANK1	C1QTNF7	MOB3B
FARP2	C21orf58	MOBP
FARS2	C2CD2	MOK
FAT1	C2CD3	MROH5
FAT2	C2CD4C	MROH9
FBRSL1	C2CD5	MRTFA
FBXL17	C2orf15	MS4A5
FBXL7	C2orf16	MST1L
FBXO10	C2orf27A	MTA3
FBXO11	C2orf49	MTCH1
FBXO15	C2orf50	MTNR1A
FBXO34	C2orf78	MTRNR2L1
FBXO38	C3orf18	MUC1
FBXW10	C3orf20	MUC12
FCMR	C3orf52	MUC2
FCRL6	C4orf33	MUC3A
FER1L6	C4orf50	MUC4
FFAR4	C4orf51	MUC5B
FGF12	C5AR1	MUC6
FGF13	C5orf49	MYO18B
FGF14	C5orf51	MYO3B
FGF7P6	C5orf60	MYO5B
FGFBP1	C6orf118	MYO9A
FHIT	C6orf120	MYOM2
FHOD3	C6orf52	MYRIP
FIGN	C7orf50	MYT1L
FILIP1	C8orf34	NA
FLJ40288	C8orf44	NAALADL2
FLJ46284	C9orf163	NALF1
FLT4	C9orf72	NBAS
FMN1	CA10	NBEAP1
FMN2	CA13	NBPF11
FMO5	CA5B	NBPF12
FOXN1	CA5BP1	NBPF26
FOXP1	CA8	NCAPG2
FRAS1	CAB39L	NCKAP5
FRG1BP	CABLES1	NCOR2
FRG1DP	CABLES2	NDST4
FRG1EP	CACHD1	NEK1
FRG1FP	CACNA1A	NFIB
FRG1HP	CACNA1B	NINL
FRG1JP	CACNA1C	NKD1
FRG2	CACNA1D	NME7
FRG2C	CACNA1E	NOS3
FRG2DP	CACNA2D2	NOX5
FRMD4A	CACNA2D3	NPAS3
FRMPD1	CACNB2	NPIPB12
FRMPD4	CACNG1	NPIPB3
FSHR	CACNG2	NPIPB5
FSTL3	CACNG5	NR3C2
FSTL4	CACNG7	NRCAM
FSTL5	CACTIN	NRP2
FTCD	CACUL1	NRXN1
FTX	CACYBP	NRXN3
FXYD1	CADM1	NSFP1
FYTTD1	CADPS	NTM
FZR1	CADPS2	NTRK1
GABRA2	CAHM	NTRK2
GABRA5	CALCOCO1	NTRK3
GABRB1	CALCOCO2	NUP93
GABRB3	CALD1	NUSAP1
GABRG1	CALM2	NWD2
GABRG3	CALM3	NXPH1
GACAT3	CALML6	OPCML
GAGE10	CALR	OR51B5
GAGE12B	CAMK1	OSBP2
GAGE12C	CAMK1D	OSBPL1A
GAGE12D	CAMK2B	PACRG
GAGE12E	CAMK2D	PACSIN2
GAGE12F	CAMK2G	PAH
GAGE12G	CAMKMT	PAK3
GAGE12H	CAMLG	PALM2AKAP2
GAGE12J	CAMSAP1	PANK4
GAGE13	CAMTA1	PANX1
GAGE2A	CAMTA2	PAPPA
GAK	CAND1	PAQR4
GALM	CANT1	PARD3B
GALNS	CANX	PARN
GALNT13	CAP2	PARP4
GALNT17	CAPN10	PAX2
GALNT18	CAPN11	PCBP3
GALNT2	CAPN12	PCCA
GALNT8	CAPN15	PCDH15
GALNT9	CAPN5	PCGF3
GALNTL6	CAPN8	PCSK5
GALR1	CAPS2	PDE10A
GAS6	CAPZA1	PDE11A
GAS7	CAPZA2	PDE4D
GATA3	CAPZA3	PEBP4
GBF1	CAPZB	PEX1
GCNT2	CARD19	PGM5P2
GCNT7	CARM1	PHACTR1
GDF2	CARMIL1	PHF8
GFPT2	CARMIL2	PHLPP1
GFRA1	CARNMT1	PHRF1
GFRA2	CARS2	PIAS4
GINS3	CASC15	PID1
GJB2	CASC3	PIK3R1
GJC1	CASC9	PINX1
GLDC	CASP7	PIP5K1C
GLI2	CASP8	PJA2
GLIS1	CASQ2	PKD1L1
GLP1R	CAST	PLA2G4C
GLRA1	CASTOR2	PLA2R1
GLRA3	CATSPERB	PLCB1
GLRX5	CATSPERD	PLCB4
GMDS	CATSPERE	PLCL2
GNAL	CATSPERG	PLD5
GNAQ	CATSPERZ	PLEKHG3
GNG7	CAV3	PLEKHH3
GNLY	CBARP	PLET1
GOLGA2P7	CBFA2T3	PLPP2
GOLGA3	CBL	PLXNA1
GOLGA6D	CBLC	PLXNA4
GOLGA8CP	CBLN3	PNPLA7
GOLGA8DP	CBWD2	POLH
GOLGA8F	CBWD3	POR
GOLGA8G	CBWD5	POTEB3
GOLGA8N	CBWD6	POTEG
GPC1	CBX3	PPP2R2C
GPC3	CBX3P2	PPP2R2D
GPC5	CBX5	PPP2R3B
GPC6	CBX8	PPP2R5A
GPHN	CC2D1B	PRDM11
GPM6A	CCBE1	PRDM16
GPM6B	CCDC102B	PREX2
GPR173	CCDC106	PRIMA1
GPR35	CCDC107	PRKAR1B
GPR37L1	CCDC110	PRKCA
GPR89B	CCDC115	PRKCB
GPSM1	CCDC124	PRKG1
GRAMD2B	CCDC126	PRKN
GRAMD4	CCDC127	PRSS23
GREM2	CCDC134	PSD3
GRHL2	CCDC138	PSEN1
GRIA3	CCDC144B	PSKH1
GRID1	CCDC148	PSLNR
GRID2	CCDC157	PSPC1
GRIK3	CCDC159	PTK2
GRIK4	CCDC170	PTP4A3
GRIN2A	CCDC171	PTPN4
GRIN2B	CCDC172	PTPN9
GRM4	CCDC173	PTPRB
GRM5	CCDC174	PTPRD
GRM5P1	CCDC178	PTPRG
GRM7	CCDC18	PTPRM
GRM8	CCDC180	PTPRN2
GRTP1	CCDC187	PTPRR
GRXCR1	CCDC189	PTPRT
GSE1	CCDC191	PVT1
GTF2IRD2B	CCDC200	PXDN
GTPBP6	CCDC26	PXDNL
GUCY2EP	CCDC28A	RAB11FIP3
GULP1	CCDC3	RAB11FIP5
GUSBP1	CCDC32	RAB2A
GUSBP14	CCDC33	RAB40B
GUSBP15	CCDC40	RAB40C
GUSBP16	CCDC47	RABGAP1L
GUSBP17	CCDC51	RAD18
GUSBP2	CCDC54	RAD51B
GUSBP3	CCDC57	RALYL
GYPB	CCDC59	RAP1GAP
GYPE	CCDC61	RASA3
H2BW4P	CCDC63	RASAL2
HACL1	CCDC69	RASGRF1
HAUS7	CCDC7	RASL12
HCN1	CCDC77	RB1
HDAC4	CCDC82	RBFOX1
HDAC8	CCDC85C	RBFOX3
HDAC9	CCDC86	RBL1
HDX	CCDC88C	RBM19
HEATR1	CCDC9	RBM6
HEATR6	CCDC92	RBPJ
HECTD4	CCL21	RERE
HECW2	CCL4	REXO1L2P
HEG1	CCM2	RFTN2
HELZ2	CCM2L	RFX3
HERC2P11	CCNA2	RFX7
HERC2P3	CCNB1IP1	RGPD3
HFM1	CCND3	RGS6
HHIPL1	CCNG2	RGS7
HHLA2	CCNH	RHCE
HIC2	CCNI	RHOU
HIGD1A	CCNK	RIMBP2
HIP1	CCNL1	RIPK1
HIVEP3	CCNQ	RMND1
HK1	CCNT1	RNA18SN1
HK3	CCNT2	RNA18SN2
HMCN2	CCNY	RNA18SN3
HNF4G	CCP110	RNA28SN1
HOXB13	CCPG1	RNA28SN2
HOXB3	CCR10	RNA28SN3
HPSE2	CCR3	RNA45SN1
HRNR	CCSER1	RNA45SN2
HS3ST2	CCSER2	RNA45SN3
HS3ST4	CCT2	RNA5S1
HSD17B14	CCT3	RNA5S16
HSD17B6	CCT4	RNA5S17
HSF2BP	CCT6B	RNA5S3
HSPA12A	CCT6P3	RNA5S6
HSPBAP1	CCT7	RNA5S7
HSPG2	CD14	RNASE10
HTR1E	CD164	RNF135
HTR1F	CD2BP2	RNF165
HTR2C	CD38	RNF212
HTR4	CD3G	RNGTT
HTT	CD46	ROBO1
HUWE1	CD5	ROBO2
HYDIN	CD55	ROCK1P1
HYDIN2	CD5L	RPH3AL
IFT122	CD82	RPS6KA2
IFT140	CDC14B	RPS6KC1
IGSF11	CDC20	RPTOR
IL11	CDC25C	RSRC1
IL15RA	CDC26	RSU1
IL17RA	CDC27P10	RTF2
IL1R2	CDC27P11	RUBCN
IL1RAPL1	CDC27P9	RWDD2B
IL1RAPL2	CDC37	RYR2
IL22RA1	CDC37L1	SAMD12
IL23R	CDC42	SAP130
IL3RA	CDC42BPA	SCAPER
IL6ST	CDC42BPB	SCARB1
IMMP2L	CDC42SE1	SCFD2
IMPA2	CDC45	SCML4
INO80	CDC6	SCN8A
INPP4B	CDCA2	SCN9A
INPP5A	CDCA3	SDAD1
INSRR	CDCA4	SDHAP1
INTS9	CDCA5	SDHAP3
INTU	CDH10	SDK1
IPP	CDH11	SEC63
IPPK	CDH12	SEMA3E
IQCA1	CDH13	SEMA5A
IQCE	CDH15	SENP7
IQCM	CDH18	SEPTIN9
IQSEC1	CDH22	SERAC1
IQSEC3	CDH23	SERPINB9P1
ITFG1	CDH4	SFMBT2
ITGA3	CDH8	SFSWAP
ITGA9	CDIP1	SGCD
ITGAV	CDK11A	SGSM2
ITGB1BP1	CDK11B	SGTA
ITGB3BP	CDK12	SH3PXD2A
ITGB5	CDK13	SH3RF3
ITIH5	CDK14	SHANK2
ITPK1	CDK16	SHANK3
ITPR1	CDK19	SHISA9
ITPR2	CDK2	SHISAL1
JADE1	CDK20	SHROOM3
JAG2	CDK2AP2	SIL1
JAK2	CDK5RAP2	SIPA1L1
JAKMIP1	CDK6	SIPA1L2
JAKMIP3	CDKL3	SIPA1L3
JCAD	CDKL4	SKA3
KANK1	CDKN2D	SKI
KATNAL2	CDON	SKIL
KAZN	CDRT15P1	SLAIN2
KBTBD11	CDS2	SLC10A7
KBTBD13	CDV3	SLC12A7
KCNAB1	CDYL	SLC13A3
KCNAB2	CEACAM21	SLC19A1
KCNB2	CEBPB	SLC1A7
KCNH8	CEL	SLC25A48
KCNIP3	CELA3A	SLC2A11
KCNIP4	CELF1	SLC2A13
KCNJ6	CELF2	SLC2A9
KCNMA1	CELF4	SLC35F1
KCNMB2	CELF6	SLC35F3
KCNN2	CELP	SLC35F4
KCNQ2	CELSR1	SLC47A1P2
KCNS3	CELSR3	SLC4A4
KCNT2	CEMIP	SLC6A11
KCNU1	CEMP1	SLC9A9
KCTD8	CENPBD1	SLCO6A1
KDM3A	CENPBD1P1	SLIT1
KDM4B	CENPF	SMOC2
KDM6A	CENPK	SMPD4BP
KHDRBS2	CENPN	SMYD3
KIAA0232	CENPP	SNHG14
KIAA0754	CENPT	SNTG2
KIAA1109	CEP128	SNX29
KIAA1210	CEP131	SNX29P2
KIAA1217	CEP135	SOD2
KIAA1549	CEP192	SORBS2
KIAA1755	CEP20	SORCS3
KIAA1958	CEP44	SOX6
KIF16B	CEP57	SPAAR
KIF18B	CEP70	SPAG16
KIF1A	CEP72	SPATA16
KIF25	CEP83	SPATA31A3
KIF26B	CEP89	SPATA6
KIF5C	CEP95	SPATC1L
KIRREL3	CEP97	SPG7
KLF18	CERCAM	SPIN1
KLHDC4	CERS3	SPOCK1
KLHL1	CERS5	SPON1
KLHL13	CFAP157	SPTB
KLHL21	CFAP20	SRBD1
KLHL29	CFAP206	SRGAP2
KREMEN1	CFAP410	SRPRB
KREMEN2	CFAP46	SS18
KRT17P2	CFAP52	SSUH2
KRT6C	CFAP54	ST7
KSR2	CFAP61	STAB2
L3MBTL4	CFAP74	STK31
LAMA2	CFAP77	STK32B
LAMB2P1	CFAP92	STK32C
LAMP5	CFDP1	STOX2
LARGE1	CFTR	STPG2
LCOR	CHAF1A	SUCLG2
LDLRAD1	CHCHD3	SUPT3H
LDLRAD4	CHCHD4	SV2C
LEPR	CHCHD7	SVOPL
LETM1	CHD1	SWAP70
LGMN	CHD2	SYK
LGR5	CHD4	SYN2
LHFPL3	CHD7	SYN3
LHPP	CHD8	SYT16
LIFR	CHD9	SYT2
LIMCH1	CHFR	SZT2
LIMS3	CHGA	TACC2
LIMS4	CHI3L2	TAF3
LONP1	CHID1	TAF4
LOXL4	CHKA	TAFA1
LPA	CHL1	TAFA5
LPAR1	CHMP3	TARID
LPAR6	CHMP4A	TBC1D14
LPCAT1	CHMP5	TBC1D16
LRATD1	CHMP7	TBC1D22A
LRBA	CHP1	TBC1D3
LRFN2	CHPF	TBC1D3C
LRFN5	CHRAC1	TBC1D3D
LRIG3	CHRM1	TBC1D3E
LRP2	CHRM2	TBC1D3G
LRP8	CHRNA9	TBC1D3H
LRPAP1	CHRNE	TBC1D3I
LRRC4C	CHROMR	TBC1D3K
LRRC77P	CHST11	TBC1D3L
LRRFIP1	CHSY1	TBC1D5
LRRTM4	CHTOP	TBC1D9B
LRTM1	CHUK	TBCK
LSAMP	CIAO1	TCAF2
LTO1	CIBAR1P2	TCERG1L
LY6L	CIC	TCF3
LY86	CIDECP1	TDRP
LYRM4	CIPC	TEAD1
LZTS1	CIRBP	TECTA
MACF1	CISD1	TEKT4P2
MACROD2	CITED4	TENM2
MAD1L1	CKAP2	TENM4
MADD	CKS1B	TERT
MAGEA9	CKS2	TEX29
MAGEA9B	CLASRP	TEX36
MAGI1	CLBA1	TG
MAGI2	CLCN3	THAP4
MALRD1	CLCN6	THBS2
MAMDC2	CLDN16	THOC1
MAML2	CLDND1	THRB
MAML3	CLDND2	THSD7B
MAN1A2	CLEC11A	TIAM1
MAN1B1	CLEC18C	TJP1
MAP2	CLEC5A	TLCD5
MAP2K3	CLIC4	TMC6
MAP4	CLIC6	TMEFF2
MAPK10	CLIP3	TMEM132C
MAPKAP1	CLK1	TMEM132D
MARCHF1	CLMP	TMEM163
MARK2	CLN8	TMEM178B
MARS1	CLNK	TMEM232
MAST2	CLOCK	TMEM242
MAST4	CLP1	TMEM87B
MATN2	CLPB	TMTC2
MB21D2	CLPTM1	TNFRSF10D
MBD5	CLPTM1L	TNFRSF14
MBNL2	CLPX	TNKS
MC2R	CLSTN2	TNR
MCC	CLTB	TNS3
MCCC1	CLTC	TOM1
MCCC2	CLTRN	TP73
MCF2L	CLUH	TPCN2
MCHR2	CLUL1	TPD52
MCPH1	CMC2	TPO
MCTP1	CMIP	TRAPPC9
MCUB	CMSS1	TRIM16
MDGA2	CMTM6	TRIM4
ME3	CMTR1	TRIM58
MEAK7	CNBD1	TRIM72
MED15P9	CNBP	TRIO
MEG8	CNDP2	TRIP13
MEGF6	CNGA4	TRMT2B
MEP1A	CNGB1	TRPC3
METTL16	CNGB3	TRPM2
MFSD5	CNIH3	TRPM3
MGAT4C	CNIH4	TRPV5
MGC4859	CNN2	TSHZ2
MGMT	CNNM2	TSNARE1
MGRN1	CNNM4	TTC28
MGST3	CNOT1	TTC34
MIATNB	CNOT10	TTLL5
MICAL3	CNOT11	TUBGCP5
MIER2	CNOT3	TWIST2
MIGA1	CNOT7	UBAC2
MIGA2	CNOT8	UBR3
MINDY3	CNOT9	UBTD1
MIPEPP3	CNPY2	UCN3
MIR10396A	CNRIP1	UHRF1
MIR10396B	CNTN4	UIMC1
MIR12136	CNTN6	ULK4
MIR1268A	CNTNAP1	UNC13C
MIR1324	CNTNAP2	UNC5C
MIR2052HG	CNTNAP5	UNC79
MIR2117HG	CNTROB	UNKL
MIR3182	COA6	UPP2
MIR3667HG	COBL	USP17L11
MIR3681HG	COBLL1	USP17L13
MIR379	COG5	USP17L15
MIR4267	COL11A1	USP17L17
MIR4300HG	COL12A1	USP17L18
MIR4464	COL14A1	USP17L20
MIR4465	COL15A1	USP17L22
MIR4477A	COL21A1	USP17L24
MIR4477B	COL22A1	USP17L25
MIR4500HG	COL23A1	USP17L26
MIR4506	COL24A1	USP17L27
MIR4527HG	COL28A1	USP17L28
MIR4645	COL4A1	USP17L29
MIR4737	COL4A2	USP17L30
MIR4763	COL4A3	USP17L5
MIR514A2	COL5A1	USP17L9P
MIR514A3	COL6A2	VAV2
MIR5189	COL6A5	VIPR2
MIR570HG	COL9A3	VPS53
MIR646HG	COLGALT1	VTI1A
MIR6511A3	COLGALT2	VWA5B1
MIR6744	COMMD1	VWC2
MIR6783	COMMD7	VWF
MIR8075	COP1	WASH3P
MIR8078	COPA	WDR27
MIR9901	COPB2	WDR33
MIR9983	COPE	WDR49
MIRLET7B	COPG1	WDR7
MIRLET7BHG	COPS3	WDR81
MIS18A	COPS4	WIPF3
MITF	COPS5	WWOX
MKRN2	COPS9	WWTR1
MLLT3	COPZ1	XACT
MLYCD	COPZ2	XIRP2
MOB3B	COQ10A	XKR6
MOBP	COQ10B	XPO6
MOCOS	COQ2	XPR1
MOK	COQ8B	XXYLT1
MPRIP	CORO1C	YAF2
MRAP2	CORO7	ZAN
MRC1	COTL1	ZBTB2
MROH5	COX10	ZBTB7C
MROH9	COX14	ZDHHC19
MRPS9	COX18	ZDHHC20
MRTFA	COX19	ZFAND2A
MS4A5	COX20	ZFPM1
MSI2	COX5A	ZKSCAN3
MSRA	COX7A2L	ZMIZ1
MST1L	COX8A	ZNF124
MTA3	COX8C	ZNF236
MTCH1	CPA6	ZNF385D
MTHFD1L	CPAMD8	ZNF407
MTNR1A	CPD	ZNF423
MTNR1B	CPEB2	ZNF536
MTRNR2L1	CPLX2	ZNF573
MTSS2	CPM	ZNF618
MUC1	CPNE1	ZNF641
MUC12	CPNE9	ZNF665
MUC16	CPQ	ZNF717
MUC2	CPSF3	ZNF862
MUC22	CPSF4	ZSCAN31
MUC3A	CPSF7	ZSCAN5A
MUC4	CPT1A	ZSWIM5
MUC5AC	CPTP	ZSWIM7
MUC5B	CRAMP1
MUC6	CRAT
MXRA7	CRBN
MYBL2	CREB1
MYO15B	CREB3
MYO18B	CREB3L2
MYO1B	CREB3L4
MYO1E	CREBBP
MYO1F	CREBRF
MYO3B	CREBZF
MYO5B	CRELD1
MYO9A	CRELD2
MYOM2	CREM
MYRIP	CRHR2
MYT1L	CRIM1
NA	CRIP1
NAALAD2	CRISPLD2
NAALADL2	CRK
NALF1	CRKL
NAV3	CRLF2
NBAS	CRNKL1
NBEA	CROCC
NBEAP1	CROCC2
NBPF11	CROT
NBPF12	CRPPA
NBPF14	CRY1
NBPF19	CRY2
NBPF26	CRYAA2
NBPF9	CRYBB1
NCAPD3	CRYZL1
NCAPG2	CS
NCKAP1L	CSDE1
NCKAP5	CSF1R
NCOR2	CSF2RA
NCS1	CSGALNACT1
NDRG3	CSK
NDST4	CSMD1
NDUFS4	CSMD2
NEBL	CSMD3
NEDD4L	CSNK1A1
NEK1	CSNK1D
NELFB	CSNK1G1
NELL1	CSNK1G2
NF1P2	CSNK1G3
NFATC1	CSPP1
NFIB	CSRNP1
NGEF	CSRNP3
NID2	CSTF1
NINL	CT45A8
NKAIN2	CT70
NKD1	CTAGE4
NLRP11	CTAGE7P
NME7	CTBP1
NOL4L	CTBP2
NOMO2	CTBS
NOMO3	CTC1
NOS3	CTCF
NOX3	CTDNEP1
NOX5	CTDSPL
NPAS3	CTH
NPIPA7	CTNNA1
NPIPB12	CTNNA2
NPIPB13	CTNNA3
NPIPB3	CTNNBIP1
NPIPB4	CTNNBL1
NPIPB5	CTNND2
NR3C2	CTPS1
NRCAM	CTSS
NRG1	CTU2
NRIP1	CTXND2
NRP2	CUL4A
NRXN1	CUTA
NRXN3	CUTALP
NSF	CUX1
NSFP1	CWC22
NTM	CWC25
NTRK1	CWC27
NTRK2	CWF19L2
NTRK3	CX3CR1
NUDT14	CYB5D2
NUP210P1	CYB5R3
NUP93	CYBA
NUSAP1	CYBRD1
NUTM2A	CYCS
NUTM2B	CYFIP2
NWD2	CYGB
NXPH1	CYHR1
OCLN	CYLD
OLFM1	CYP17A1
OPCML	CYP1A1
OPRL1	CYP2G1P
OPTN	CYP46A1
OR10A3	CYP4B1
OR1L8	CYP4F11
OR2T1	CYP4F2
OR2T33	CYP4F24P
OR51B5	CYP51A1
OR5AK4P	CYP7B1
OR5B12	CYRIA
OR7E14P	CYRIB
OR9G1	CYSTM1
OSBP2	CYTH2
OSBPL10	CYTIP
OSBPL1A	CYTOR
OSBPL5	DAAM1
OSBPL6	DAB1
OSMR	DAB2IP
OTOGL	DACH1
OXCT2	DACH2
OXR1	DACT2
OXTR	DACT3
PABIR3	DAD1
PABPC1L2A	DAG1
PACRG	DALRD3
PACS2	DANT1
PACSIN2	DANT2
PAH	DAO
PAK3	DAP
PAK5	DAPK1
PALLD	DAPK3
PALM2AKAP2	DARS1
PAM	DAZAP1
PANK4	DBET
PANX1	DBF4B
PAPPA	DBN1
PAQR4	DBNL
PARD3B	DCAF1
PARN	DCAF11
PARP4	DCAF13
PAX2	DCAF16
PAX3	DCAF6
PAX5	DCAKD
PAX7	DCBLD2
PAX8	DCC
PCBP3	DCDC2C
PCCA	DCHS2
PCDH15	DCLK1
PCGF3	DCLK2
PCP4	DCLRE1B
PCSK5	DCP1A
PCYT1A	DCTN4
PDE10A	DCUN1D1
PDE11A	DCUN1D3
PDE1A	DCUN1D4
PDE4D	DDA1
PDE5A	DDHD1
PDZD2	DDIAS
PDZRN3	DDIT3
PEBP4	DDIT4
PEG10	DDX10
PEX1	DDX11
PFKL	DDX11L17
PFKP	DDX11L2
PGM5P2	DDX18
PHACTR1	DDX19A
PHEX	DDX19B
PHF11	DDX27
PHF2	DDX28
PHF8	DDX42
PHLPP1	DDX49
PHRF1	DDX5
PHTF2	DDX50
PIAS4	DDX51
PIBF1	DDX56
PID1	DEAF1
PIGK	DECR1
PIGN	DEDD2
PIK3R1	DEFB124
PIN4	DELE1
PINX1	DELEC1
PIP4K2A	DENND1B
PIP5K1C	DENND2C
PITPNM3	DENND3
PJA2	DENND4A
PKD1L1	DENND5A
PKD2	DENND6A
PKHD1	DEPDC4
PKNOX2	DERL2
PLA2G4C	DESI1
PLA2G4E	DESI2
PLA2R1	DGAT1
PLBD1	DGCR6
PLCB1	DGKD
PLCB4	DGKE
PLCE1	DGKG
PLCL1	DGLUCY
PLCL2	DGUOK
PLCXD3	DHCR7
PLD1	DHDDS
PLD5	DHRS1
PLEKHA7	DHRS12
PLEKHG1	DHRS13
PLEKHG3	DHRS3
PLEKHH3	DHRS7B
PLEKHM2	DHRSX
PLET1	DHTKD1
PLPP2	DHX34
PLPPR1	DHX40
PLSCR2	DIAPH3
PLXNA1	DIDO1
PLXNA2	DIO3OS
PLXNA4	DIP2A
PNPLA7	DIP2C
POLH	DIPK1A
POLRMT	DIPK2A
POM121L10P	DIRC1
POMGNT2	DISC1
POR	DISP2
POTEB3	DISP3
POTEF	DKC1
POTEG	DKKL1
POTEJ	DLC1
POU6F1	DLEC1
PPARGC1A	DLEU1
PPP1R13B	DLEU2
PPP2R2C	DLG2
PPP2R2D	DLG4
PPP2R3A	DLG5
PPP2R3B	DLGAP1
PPP2R5A	DLGAP2
PPP4R3A	DLGAP4
PRAMEF25	DLK2
PRAMEF26	DMAC2L
PRAMEF4	DMD
PRDM11	DMGDH
PRDM16	DMP1
PREX1	DMRTB1
PREX2	DMRTC1B
PRIM2	DMXL1
PRIMA1	DNAAF10
PRKAR1B	DNAAF2
PRKCA	DNAAF4
PRKCB	DNAH10
PRKCE	DNAH11
PRKCQ	DNAH12
PRKG1	DNAH17
PRKN	DNAH2
PRLH	DNAH6
PRMT3	DNAI4
PRSS23	DNAJA1
PRTG	DNAJA2
PSAT1	DNAJA3
PSD2	DNAJB1
PSD3	DNAJB11
PSEN1	DNAJB12
PSKH1	DNAJB2
PSLNR	DNAJB9
PSPC1	DNAJC1
PTAFR	DNAJC11
PTCH1	DNAJC13
PTCHD4	DNAJC14
PTK2	DNAJC17
PTP4A3	DNAJC18
PTPN4	DNAJC21
PTPN9	DNAJC25
PTPRB	DNAJC27
PTPRD	DNAJC3
PTPRG	DNAJC30
PTPRJ	DNAJC4
PTPRM	DNAJC5
PTPRN2	DNAJC8
PTPRO	DNAJC9
PTPRR	DNASE1L1
PTPRT	DNER
PTPRZ1	DNM1P41
PUDP	DNM2
PVT1	DNMBP
PXDN	DNMT3B
PXDNL	DNPEP
PYY2	DNTTIP1
QRFP	DOC2B
R3HDML	DOCK1
RAB11FIP3	DOCK2
RAB11FIP5	DOCK3
RAB2A	DOCK4
RAB3C	DOCK5
RAB40B	DOCK6
RAB40C	DOCK8
RAB6B	DOK1
RABGAP1L	DOK4
RAD18	DOK5
RAD51B	DOLPP1
RAD54L2	DONSON
RAI14	DOP1B
RALGPS1	DOT1L
RALYL	DPAGT1
RAP1GAP	DPF3
RAP1GAP2	DPH3
RAPGEF5	DPH7
RARB	DPM1
RASA3	DPP10
RASAL2	DPP6
RASGRF1	DPP7
RASL12	DPPA2
RB1	DPY19L1
RBAKDN	DPYD
RBFOX1	DPYS
RBFOX3	DRAP1
RBL1	DRC3
RBM19	DRC7
RBM6	DRD3
RBP2	DRD4
RBPJ	DRD5
RBPMS	DRGX
RCAN2	DSCAM
RCBTB1	DSCAML1
RERE	DSCC1
REXO1L2P	DSE
RFTN1	DSTN
RFTN2	DTD1
RFWD3	DTNB
RFX3	DTYMK
RFX7	DUS2
RGPD3	DUS3L
RGPD4	DUS4L
RGS12	DUSP1
RGS3	DUSP15
RGS6	DUSP16
RGS7	DUSP22
RHCE	DUSP29
RHOU	DUSP5P1
RIF1	DUXAP10
RIMBP2	DUXAP8
RIOX2	DUXAP9
RIPK1	DVL1
RMND1	DYM
RNA18SN1	DYNC1I1
RNA18SN2	DYNC2I1
RNA18SN3	DYNLL1
RNA28SN1	DYNLT4
RNA28SN2	DYRK1A
RNA28SN3	DYSF
RNA45SN1	E2F3
RNA45SN2	EAF2
RNA45SN3	EAPP
RNA5S1	EARS2
RNA5S10	EBAG9
RNA5S11	EBF1
RNA5S13	EBP
RNA5S14	ECD
RNA5S15	ECE1
RNA5S16	ECPAS
RNA5S17	ECRG4
RNA5S2	ECSCR
RNA5S3	ECSIT
RNA5S6	ECT2L
RNA5S7	EDAR
RNASE10	EDEM1
RNF135	EDEM3
RNF165	EDIL3
RNF212	EDN2
RNF224	EDRF1
RNFT2	EEA1
RNGTT	EEF1A1
ROBO1	EEF1AKMT3
ROBO2	EEF1D
ROBO3	EEFSEC
ROCK1P1	EEPD1
RORC	EFCAB2
RP1L1	EFCAB8
RPH3AL	EFHB
RPS3	EFHD1
RPS6KA2	EFNA5
RPS6KC1	EGFR
RPTOR	EGLN2
RSRC1	EGR1
RSU1	EGR2
RTEL1	EHBP1L1
RTF2	EHD1
RTL1	EHD4
RTN1	EHMT1
RTRAF	EIF1
RUBCN	EIF1AD
RWDD2B	EIF1AX
RYR1	EIF1B
RYR2	EIF2A
S1PR4	EIF2AK3
SAMD12	EIF2B1
SAMD14	EIF2B4
SAMD4A	EIF2S1
SAP130	EIF2S3
SART1	EIF3B
SCAPER	EIF3C
SCARA3	EIF3CL
SCARB1	EIF3H
SCARB2	EIF3J
SCFD2	EIF3K
SCGB1B2P	EIF4A1
SCGB2B2	EIF4A3
SCHIP1	EIF4B
SCIN	EIF4G1
SCIRT	EIF4G3
SCML4	EIF4H
SCN1A	EIF5A
SCN8A	EIF6
SCN9A	EIPR1
SCNN1D	ELAVL4
SCUBE1	ELF2
SDAD1	ELF4
SDHAP1	ELF5
SDHAP3	ELK1
SDK1	ELK3
SEC63	ELL
SEMA3A	ELL2
SEMA3D	ELMO2
SEMA3E	ELMOD3
SEMA3G	ELOC
SEMA5A	ELOVL1
SEMA6D	ELOVL5
SENP7	ELOVL6
SEPTIN7P14	ELP1
SEPTIN9	ELP5
SERAC1	EMC10
SERINC2	EMC2
SERPINB9P1	EMC3
SERPINC1	EMC4
SESN1	EMC7
SETD7	EMG1
SETDB2	EMILIN1
SFMBT1	EML1
SFMBT2	EML3
SFSWAP	EML4
SGCA	EMSY
SGCD	ENDOV
SGSH	ENGASE
SGSM2	ENO1
SGTA	ENOPH1
SH2B1	ENOX1
SH3D19	ENPP6
SH3PXD2A
SH3RF1	ENTPD5
SH3RF3	ENTPD7
SH3TC2	EOLA1
SHANK2	EOLA2
SHANK3	EP300
SHC3	EP400P1
SHISA6	EPB41
SHISA9	EPB41L1
SHISAL1	EPB41L2
SHROOM3	EPB41L4A
SIAH3	EPB42
SIL1	EPC2
SIMC1	EPHA5
SIPA1L1	EPHA6
SIPA1L2	EPHB1
SIPA1L3	EPHX2
SKA3	EPM2AIP1
SKI	EPN1
SKIL	EPN3
SKINT1L	EPOR
SLAIN2	EPS15L1
SLC10A7	EPSTI1
SLC12A7	ERAP1
SLC13A3	ERBB2
SLC14A2	ERBB4
SLC19A1	ERC1
SLC1A7	ERC2
SLC22A17	ERCC1
SLC22A9	ERCC4
SLC25A21	ERCC5
SLC25A48	ERCC6L2
SLC28A3	ERF
SLC2A11	ERG28
SLC2A13	ERH
SLC2A9	ERICH1
SLC34A3	ERP29
SLC35E4	ERP44
SLC35F1	ESCO1
SLC35F3	ESPNL
SLC35F4	ESPNP
SLC36A2	ESR1
SLC37A3	ESR2
SLC47A1P2	ESRRA
SLC4A4	ESS2
SLC6A11	ESYT1
SLC6A18	ETFB
SLC6A5	ETNK1
SLC7A14	ETV2
SLC9A9	ETV3
SLCO1A2	EVA1A
SLCO5A1	EVC
SLCO6A1	EVI5L
SLIT1	EXD1
SLIT2	EXD3
SMAD9	EXO1
SMARCAD1	EXOC2
SMOC1	EXOC3
SMOC2	EXOC3L1
SMPD4BP	EXOC4
SMYD3	EXOC6
SNED1	EXOSC3
SNHG14	EXOSC4
SNPH	EXOSC5
SNTB1	EXOSC7
SNTG1	EXT1
SNTG2	EXT2
SNX29	EXTL3
SNX29P2	EYA3
SNX31	EYA4
SNX8	EYS
SOD2	F13A1
SORBS2	F7
SORCS3	FA2H
SOX5	FAAP100
SOX6	FAAP24
SPAAR	FAF2
SPACA7	FAH
SPAG16	FAHD2CP
SPATA16	FAIM2
SPATA31A3	FAM104A
SPATA6	FAM110B
SPATC1L	FAM117A
SPDEF	FAM118A
SPG7	FAM120B
SPIN1	FAM126B
SPOCK1	FAM131A
SPON1	FAM131B
SPTB	FAM135B
SRBD1	FAM136A
SRGAP1	FAM138C
SRGAP2	FAM138F
SRPRB	FAM13B
SRRM4	FAM149B1
SS18	FAM156A
SSUH2	FAM156B
ST7	FAM157A
STAB2	FAM157B
STARD13	FAM157C
STARD3	FAM168A
STEAP1B	FAM168B
STK31	FAM172A
STK32B	FAM174A
STK32C	FAM174C
STK39	FAM177A1
STOX2	FAM178B
STPG2	FAM182A
STUM	FAM186A
STX2	FAM186B
STXBP5L	FAM189A1
SUCLG2	FAM193A
SUPT3H	FAM197Y4
SUSD4	FAM197Y5
SV2B	FAM205A
SV2C	FAM207A
SVOPL	FAM20C
SWAP70	FAM210A
SYK	FAM214B
SYN2	FAM216B
SYN3	FAM220A
SYNDIG1L	FAM221B
SYNE3	FAM227B
SYNPO2	FAM228B
SYT10	FAM230A
SYT14	FAM230B
SYT16	FAM230D
SYT17	FAM230E
SYT2	FAM230F
SYTL4	FAM230H
SZT2	FAM230J
TACC2	FAM234A
TACR1	FAM234B
TAF3	FAM236D
TAF4	FAM240C
TAFA1	FAM27B
TAFA5	FAM27C
TANK	FAM27E4
TARID	FAM30B
TBC1D14	FAM30C
TBC1D16	FAM3D
TBC1D22A	FAM50B
TBC1D3	FAM53C
TBC1D30	FAM66B
TBC1D3B	FAM71E1
TBC1D3C	FAM72A
TBC1D3D	FAM72B
TBC1D3E	FAM72C
TBC1D3F	FAM72D
TBC1D3G	FAM76A
TBC1D3H	FAM76B
TBC1D3I	FAM78B
TBC1D3K	FAM83F
TBC1D3L	FAM85B
TBC1D3P5	FAM86B2
TBC1D4	FAM86B3P
TBC1D5	FAM86C1P
TBC1D8	FAM86DP
TBC1D9	FAM86EP
TBC1D9B	FAM87A
TBCK	FAM89B
TCAF2	FAM90A10P
TCAF2P1	FAM90A7P
TCERG1L	FAM91A1
TCF3	FAM98C
TCP10L2	FANCA
TDRD3	FANCB
TDRP	FANCD2
TEAD1	FANCL
TECTA	FANK1
TEKT4P2	FAR1
TENM2	FAR2
TENM4	FARP2
TERT	FARS2
TEX29	FASTKD1
TEX36	FAU
TG	FBLN7
THADA	FBXL12
THAP4	FBXL13
THBS2	FBXL17
THEM4	FBXL18
THOC1	FBXL20
THOC3	FBXL7
THRB	FBXO11
THSD4	FBXO25
THSD7B	FBXO31
TIAM1	FBXO33
TINAG	FBXO34
TJP1	FBXO42
TLCD5	FBXO45
TMC2	FBXO46
TMC6	FBXO48
TMEFF2	FBXO8
TMEM132C	FBXW10
TMEM132D	FBXW4
TMEM163	FBXW7
TMEM178B	FBXW9
TMEM181	FCER1G
TMEM192	FCF1
TMEM232	FCGR2A
TMEM241	FDPS
TMEM242	FDXACB1
TMEM87B	FDXR
TMLHE	FEM1C
TMOD2	FEN1
TMPRSS4	FER
TMTC2	FER1L6
TNFRSF10D	FGD3
TNFRSF14	FGD6
TNFRSF25	FGF12
TNFRSF8	FGF7P3
TNKS	FGFR1
TNNT2	FGFR2
TNR	FGGY
TNRC18	FHIP1A
TNRC6A	FHIP1B
TNS3	FHIT
TNXB	FHOD1
TOM1	FIBP
TOX	FIG4
TP73	FILIP1
TPCN2	FILIP1L
TPD52	FIS1
TPO	FIZ1
TPTE2	FKBP15
TPTE2P5	FKBP5
TRABD2B	FKBPL
TRAM2	FLCN
TRAPPC9	FLG
TRDN	FLG2
TRHDE	FLII
TRIM16	FLJ16779
TRIM4	FLJ20021
TRIM44	FLJ31356
TRIM58	FLJ40288
TRIM67	FLJ42627
TRIM71	FLJ43315
TRIM72	FLNA
TRIO	FLNB
TRIP13	FLT1
TRMT2B	FLT3LG
TRPC3	FLVCR1
TRPC7	FLYWCH2
TRPM2	FMC1
TRPM3	FMN1
TRPV5	FMNL2
TSHZ2	FMR1NB
TSNARE1	FNBP4
TSPAN8	FNDC10
TSPAN9	FNDC3A
TSPY1	FNDC4
TSPY10	FNIP1
TSPY3	FNTB
TTC28	FOCAD
TTC34	FOS
TTLL5	FOSB
TUBG2	FOSL1
TUBGCP5	FOSL2
TVP23C	FOXK2
TWIST2	FOXN1
UBAC2	FOXN2
UBASH3A	FOXO3
UBE2Q2L	FOXP2
UBE2U	FOXRED1
UBE3D	FOXRED2
UBR3	FRAS1
UBTD1	FRAT1
UCN3	FREM1
UGT2B15	FRG1BP
UHRF1	FRG1CP
UIMC1	FRG1EP
ULK4	FRG1FP
UNC13A	FRG1HP
UNC13B	FRG1JP
UNC13C	FRMD3
UNC5C	FRMD4A
UNC5D	FRMD6
UNC79	FRMD8
UNKL	FRMPD4
UPP2	FRRS1
USH2A	FRYL
USP17L11	FSCN2
USP17L13	FSD2
USP17L15	FSIP1
USP17L17	FSIP2
USP17L18	FSTL1
USP17L20	FSTL4
USP17L22	FSTL5
USP17L24	FTCD
USP17L25	FTH1
USP17L26	FTO
USP17L27	FTSJ1
USP17L28	FTSJ3
USP17L29	FUT3
USP17L30	FUT6
USP17L5	FUZ
USP17L6P	FXN
USP17L9P	FXR2
UST	FYN
VAMP4	FYTTD1
VAV2	FZR1
VEGFC	G0S2
VIPR2	G3BP1
VN1R2	G3BP2
VPS53	G6PD
VSTM4	GAA
VSTM5	GABARAP
VTI1A	GABARAPL1
VWA5B1	GABARAPL2
VWC2	GABBR2
VWF	GABRA5
WASF3	GABRB3
WASH3P	GABRG1
WDR11	GAGE10
WDR27	GAGE12B
WDR33	GAGE12C
WDR49	GAGE12D
WDR7	GAGE12E
WDR81	GAGE12F
WIPF3	GAGE12G
WSCD2	GAGE12H
WT1	GAGE12J
WWC2	GAGE13
WWOX	GAGE2A
WWTR1	GAK
XACT	GALC
XIRP2	GALE
XKR6	GALM
XPO6	GALNT10
XPR1	GALNT11
XRN2	GALNT14
XXYLT1	GALNT15
YAF2	GALNT17
YBEY	GALNT18
YIPF2	GALNT2
YTHDC1	GALNT8
ZAN	GALNT9
ZBTB17	GALNTL6
ZBTB2	GAN
ZBTB45	GANAB
ZBTB7C	GAPDHS
ZC3H18	GARS1
ZDHHC19	GART
ZDHHC20	GAS2L1P2
ZFAND2A	GAS5
ZFPM1	GAS7
ZFR	GATAD2A
ZFTA	GATC
ZFYVE21	GBE1
ZHX2	GCAT
ZIC5	GCC1
ZKSCAN3	GCC2
ZMIZ1	GCOM1
ZNF124	GCSHP3
ZNF185	GDAP1
ZNF19	GDF9
ZNF215	GEMIN7
ZNF225	GET4
ZNF236	GFPT2
ZNF385B	GFRA2
ZNF385D	GGA1
ZNF407	GGCT
ZNF423	GGCX
ZNF446	GGNBP2
ZNF536	GGPS1
ZNF573	GGT1
ZNF605	GHITM
ZNF618	GHR
ZNF641	GID4
ZNF665	GID8
ZNF697	GINM1
ZNF717	GINS4
ZNF729	GIT2
ZNF737	GK
ZNF804A	GKAP1
ZNF862	GLA
ZSCAN31	GLB1
ZSCAN5A	GLB1L
ZSWIM2	GLB1L3
ZSWIM5	GLDN
ZSWIM7	GLI2
ZW10	GLI3
	GLIS1
	GLIS3
	GLOD4
	GLRX5
	GLT6D1
	GLUD1P2
	GLYCTK
	GLYR1
	GM2A
	GMDS
	GMEB2
	GMNN
	GNA12
	GNA14
	GNAI2
	GNAI3
	GNAL
	GNAQ
	GNAS
	GNAT2
	GNB1
	GNB1L
	GNB2
	GNG12
	GNG2
	GNG4
	GNG7
	GNL1
	GNL2
	GNL3
	GNPTAB
	GNRHR2
	GOLGA1
	GOLGA2
	GOLGA2P10
	GOLGA3
	GOLGA5
	GOLGA6L17P
	GOLGA6L4
	GOLGA7
	GOLGA8B
	GOLGA8DP
	GOLGA8EP
	GOLM1
	GOLM2
	GOLPH3
	GPALPP1
	GPAM
	GPATCH2L
	GPBP1
	GPBP1L1
	GPC5
	GPCPD1
	GPD1
	GPHN
	GPR108
	GPR132
	GPR137
	GPR137B
	GPR137C
	GPR157
	GPR158
	GPR176
	GPR199P
	GPR22
	GPR26
	GPR35
	GPR39
	GPR55
	GPRC5A
	GPRC5D
	GPS2
	GPSM3
	GPX4
	GRAMD1B
	GRAMD2A
	GRAP
	GRAP2
	GRB10
	GREM2
	GRHL2
	GRHPR
	GRIA1
	GRID1
	GRID2
	GRID2IP
	GRIK1
	GRIK4
	GRIN2A
	GRIN2D
	GRIN3A
	GRIP2
	GRK1
	GRK4
	GRK5
	GRK6
	GRM3
	GRM4
	GRM5
	GRM5P1
	GRM7
	GRTP1
	GRWD1
	GSAP
	GSC
	GSG1
	GSG1L
	GSK3A
	GSK3B
	GSKIP
	GSN
	GSS
	GSTZ1
	GTDC1
	GTF2A2
	GTF2E1
	GTF2F1
	GTF2H1
	GTF2H3
	GTF2H5
	GTF2IP1
	GTF2IP13
	GTF2IP20
	GTF2IRD1P1
	GTF2IRD2
	GTF2IRD2B
	GTF3C1
	GTPBP1
[truncated: 3,712 more rows]

## Sheet: Table S5
Table S5. Enrichment genes for YAP signature
tsNeu_vs_pre_imm_mNeu_enrichment	d10_vs_d3_enrichment	PA_vs_ctrl_enrichment
AFAP1	ACOT7	ABCB5
AFF2	AKT3	ABCG1
AGBL1	ANO1	ABR
AGBL4	BIRC5	ACOT7
AGGF1	CD14	ACTN2
AGMO	CDC45	ACTR3C
AGPAT4	CDH4	ACYP2
AHI1	EGR1	ADAMTS14
AKT3	EHD1	ADARB2
ALDH16A1	ERC2	ADCK5
ALDH3B2	FAM157A	ADPRHL1
ALG12	FSTL4	ALDH16A1
ALK	GALNT17	ALG12
ANO1	ICAM1	ANKRD11
BIRC5	IL1R2	ANKRD29
BMP8B	LPAR6	ANO1
BMPER	MARK2	ANXA2
BMPR1B	SLC12A7	AOPEP
BMS1P22	TNS3	AP3S2
BNIP3L	ZNF407	APBA2
BORCS5		ARHGAP23
BRD3		ARHGAP39
BRF1		ARHGEF10L
BRINP1		ARNT2
BRSK2		ASTN2
BTNL9		ATP11A
C1QTNF3		B3GNTL1
C2CD2		B4GALNT3
C2CD4C		BABAM2
CANX		BIRC5
CAPN11		BMPR1B
CAPN5		BORCS5
CAPN8		BRSK2
CAPZB		C11orf49
CARD19		C1orf159
CARM1		C1QTNF12
CASC15		C2CD4C
CASP8		C7orf50
CASTOR2		CACNA1E
CCDC170		CACNA2D3
CCDC26		CACNG7
CCDC3		CARD19
CCDC63		CASC15
CCDC7		CASTOR2
CCDC85C		CATSPERE
CCNY		CCDC7
CCSER1		CCNY
CCSER2		CD14
CD14		CDC45
CD38		CDH23
CDC27P10		CELF2
CDC27P11		CERCAM
CDC27P9		CFAP61
CDC45		CFAP74
CDH11		CHCHD3
CDH13		CLPTM1L
CDH18		CMIP
CDH23		COL24A1
CDH4		COL6A2
CDH8		CREBBP
CDK5RAP2		CSGALNACT1
CDON		CSNK1D
CELF2		CTNND2
CELF4		CTSS
CELSR1		CUX1
CEP135		DAB2IP
CEP72		DEAF1
CEP89		DEFB124
CERCAM		DENND5A
CFAP46		DLG4
CFAP52		DNAH10
CFAP61		DNAH12
CHFR		DNAJC25
CHL1		DOCK2
CHRM2		DUXAP8
CHSY1		DYSF
CLDN16		EHD1
CLIC4		EHMT1
CLIC6		EIF6
CLPTM1L		EIPR1
CLSTN2		ELL
DOCK2		EPHB1
DYSF		ERC2
ECPAS		ESPNL
EDAR		EXD3
EFCAB2		FAHD2CP
EGFR		FAM157A
EGR1		FAM157C
EHD1		FAM20C
EHD4		FAM27B
EHMT1		FAM27C
EIF3C		FILIP1
EIF3H		FMN1
EIF4G3		FOXN1
EIF6		FRG1HP
EIPR1		FSTL4
ELF5		FTCD
ELL		FYTTD1
EML1		FZR1
EPHA5		GAK
EPHB1		GALNT17
ERC1		GALNT18
ERC2		GLI2
ERICH1		GLIS1
ESPNL		GNAL
FAM157A		GPR35
FAM157C		GRTP1
FAM197Y5		GTPBP6
FAM20C		HELZ2
FAM230A		HERC2P3
FAM230B		HIC2
FAM230D		HIVEP3
FAM230E		HSPG2
FAM230F		HTR2C
FAM230H		IFT140
FAM240C		IL17RA
FAM27B		IL1R2
FAM27C		IL1RAPL1
FAM27E4		INTS9
FAM85B		IQSEC1
FAM87A		ITGB5
FAM90A7P		JAG2
FANK1		JAKMIP3
FARP2		KAZN
FARS2		KCNAB2
FBXL17		KCNIP3
FBXL7		KCNMA1
FBXO11		KCNQ2
FBXO34		KHDRBS2
FBXW10		KIF18B
FER1L6		KIF26B
FGF12		KLHL29
FHIT		KREMEN1
FILIP1		KREMEN2
FLJ40288		LARGE1
FMN1		LDLRAD4
FOXN1		LEPR
FRAS1		LETM1
FRG1BP		LHPP
FRG1EP		LONP1
FRG1FP		LPAR6
FRG1HP		LPCAT1
FRG1JP		LRPAP1
FRMD4A		MACROD2
FRMPD4		MAD1L1
FSTL4		MAN1B1
FSTL5		MAP2K3
FTCD		MARK2
FYTTD1		MAST2
FZR1		MBD5
GABRA5		MEGF6
GABRB3		MGRN1
GABRG1		MICAL3
GAGE10		MIER2
GAGE12B		MOK
GAGE12C		MRTFA
GAGE12D		MST1L
GAGE12E		MTA3
GAGE12F		MTCH1
GAGE12G		MUC3A
GAGE12H		MYO5B
GAGE12J		NBPF11
GAGE13		NCOR2
GAGE2A		NOS3
GAK		NPAS3
GALM		NPIPB5
GALNT17		NRP2
GALNT18		NSFP1
GALNT2		NTRK3
GALNT8		NUP93
GALNT9		OR51B5
GALNTL6		PACSIN2
GAS7		PAK3
GFPT2		PALM2AKAP2
GFRA2		PANK4
GLI2		PAQR4
GLIS1		PAX2
GLRX5		PCBP3
GMDS		PDE11A
GNAL		PHACTR1
GNAQ		PHRF1
GNG7		PIAS4
GOLGA3		PINX1
GOLGA8DP		PIP5K1C
GPC5		PLEKHG3
GPHN		PLEKHH3
GPR35		PLPP2
GREM2		PLXNA1
GRHL2		PNPLA7
GRID1		POR
GRID2		PPP2R2D
GRIK4		PPP2R3B
GRIN2A		PRDM11
GRM4		PRDM16
GRM5		PRKAR1B
GRM5P1		PSKH1
GRM7		PTK2
GRTP1		PTP4A3
GTF2IRD2B		PTPN9
GTPBP6		PTPRN2
GUCY2EP		PXDNL
GUSBP1		RAB11FIP3
GUSBP14		RAB11FIP5
GUSBP17		RAB40C
GUSBP3		RABGAP1L
HACL1		RAD51B
HCN1		RALYL
HDAC4		RAP1GAP
HDAC9		RGPD3
HECTD4		RNF135
HELZ2		RNF165
HERC2P3		RPH3AL
HUWE1		RPS6KA2
HYDIN		RPTOR
ICAM1		SCARB1
IFT140		SCN9A
IL17RA		SDHAP1
IL1R2		SDHAP3
IL1RAPL1		SENP7
IL23R		SEPTIN9
IMMP2L		SERPINB9P1
IMPA2		SFMBT2
INPP5A		SGSM2
INTS9		SGTA
IPP		SH3PXD2A
IQCA1		SH3RF3
IQCM		SHANK3
IQSEC1		SIL1
IQSEC3		SIPA1L2
ITFG1		SIPA1L3
ITGA9		SKI
ITGAV		SLC12A7
ITGB1BP1		SLC19A1
ITGB5		SLC2A11
ITPR1		SLC2A9
ITPR2		SLCO6A1
JAG2		SMOC2
JAKMIP3		SMPD4BP
KANK1		SORBS2
KATNAL2		SPATC1L
KAZN		SPG7
KBTBD11		SRGAP2
KBTBD13		SRPRB
KCNAB1		STK32C
KCNAB2		SUCLG2
KCNH8		SYK
KCNIP3		SZT2
KCNIP4		TAFA5
LDLRAD4		TBC1D16
LEPR		TBC1D22A
LHPP		TBC1D3D
LIFR		TBC1D3L
LIMCH1		TBC1D5
LONP1		TBC1D9B
LPA		THAP4
LPAR6		TMC6
LPCAT1		TMEM242
LRBA		TNFRSF14
LRFN2		TNS3
LRP2		TOM1
LRP8		TPCN2
LRPAP1		TRAPPC9
LRRC4C		TRIO
LRRFIP1		TRPC3
LY6L		TRPM2
LYRM4		TRPM3
MACF1		TSNARE1
MACROD2		TTC34
MAD1L1		UBTD1
MADD		UHRF1
MAGI2		UNC79
MAMDC2		VAV2
MAML3		WASH3P
MAN1A2		WDR7
MAN1B1		WDR81
MAP2		WWOX
MAP2K3		XPO6
MAP4		ZFPM1
MARCHF1		ZMIZ1
MARK2		ZNF407
MAST2		ZNF423
MAST4		ZNF618
MB21D2		ZNF641
MBD5		ZNF862
MCC		ZSWIM7
MCCC1
MCF2L
MCPH1
MEGF6
METTL16
MGAT4C
MGC4859
MGMT
MIR570HG
MIR646HG
MIR6744
MIR8075
MITF
MOB3B
MOBP
MOK
MROH5
MROH9
MRTFA
MS4A5
MST1L
MTA3
MTCH1
MTNR1A
MTRNR2L1
NCOR2
NOS3
NR3C2
NRCAM
NRP2
NRXN1
NRXN3
NSFP1
NTM
NTRK1
PAPPA
PAQR4
PARD3B
PARN
PARP4
PAX2
PCBP3
PCCA
PCDH15
PHRF1
PLEKHH3
PLPP2
PLXNA1
PLXNA4
PNPLA7
POLH
POR
POTEB3
POTEG
PSKH1
RAB11FIP5
RAB40C
RBL1
RBM19
RBM6
RBPJ
RERE
REXO1L2P
RFTN2
RFX3
RFX7
RGPD3
RGS6
RGS7
RHCE
SENP7
SERPINB9P1
SH3RF3
SIL1
SIPA1L1
SIPA1L2
SIPA1L3
SKA3
SKI
SKIL
SLAIN2
TAFA5
TBC1D9B
TMC6
TNFRSF14
TOM1
TRPM3
TRPV5
TSHZ2
TSNARE1
TTC28
TTC34
TTLL5
TUBGCP5
TWIST2
UBAC2
UBR3
UBTD1
UHRF1
XXYLT1
YAF2
ZAN
ZNF641

## Sheet: Table S6
Table S6. Gray value for Immunoblotting
Figure 4B	mBM	mSP	mPB	mGC
pYAP/YAP	1.41873	1.52046	1.52094	1.24718
YAP/actin	1.51487	1.78515	1.99901	2.61192
pTAZ/TAZ	0.571481	0.581848	0.657508	0.53727
TAZ/actin	2.32714	2.53416	2.54224	2.98262
pMOB1/actin	1.03843	0.75306	0.840002	0.820094
MOB1/actin	2.06992	2.54502	2.67706	2.21665
LATS1/actin	1.7386	2.25184	2.07496	1.92086
LATS2/actin	1.62381	2.28774	2.59537	2.42296
TEADs/actin	2.04252	2.23916	2.73348	2.40271
Figure 4C	d3	d6	d10	d15
YAP/actin	0.591309	0.65941	1.13696	1.49609
TAZ/actin	0.428385	0.569618	0.755462	0.964017
Figure 5A	WT	DKO
YAP/actin	1.42593	0.251934
TAZ/actin	1.18411	0.177783
Figure 7A	Ctrl	PA (low)	PA (high)
pYAP/actin	1.30396	0.941263	0.897632
YAP/actin	0.992867	0.879545	0.807119
pTAZ/actin	1.45724	0.767051	0.802705
TAZ/actin	0.872377	0.714955	0.791643
Online Supplemental Figure 3B	tsNeu1	tsNeu2	tsNeu3	tsNeu4
pYAP/YAP	0.887122	0.89482	1.97764	1.22867
YAP/actin	0.590724	0.941476	0.711353	0.853062
pTAZ/TAZ	0.289392	0.565611	1.03576	0.800179
TAZ/actin	0.672644	0.775149	0.904558	0.824176

## Sheet: Table S7
Table S7. Primers
CD14	Forward: 5′-TTAGGCTCCCGAGTCAACAG-3′
	Reverse: 5′-AGGGCATCTAGGGTTCTGTG-3′
ICAM1	Forward: 5′-CGCCCGATTGCTTTAGCT TGG-3′
	Reverse: 5′-TTTCCGGACTGACAGGGTGC-3′
BIRC5	Forward: 5′–CCAGAGGGAGAAGATGTCCA-3′
	Reverse: 5′-GTCGTTGTCCTCGAAAAAGC-3’
EGR1	Forward: 5′-CCTGCTTCCCATATATGGCCATGTACG-3′
	Reverse: 5′-CCTGCGGCGGCGGAAGCT-3′
